# Supplementary material for: 1,4,8,11-Tetra­azoniacyclo­tetra­decane tetra­chloridocobaltate(II) dichloride
Source: Acta Crystallogr Sect E Struct Rep Online. 2010 Jul 3;66(Pt 8):m869–70. doi: 10.1107/S1600536810025079 (PMC3007426; doi:10.1107/S1600536810025079)
Supplement: Supplementary file 1 [file e-66-0m869-sup1.cif]

##############################################################################
###                                                                        ###
###        Electronic paper (Acta Crystallographica Section E)             ###
###                                                                        ###
##############################################################################
#                                                                            #
# This CIF contains the data in a paper accepted for publication in Acta     #
# Crystallographica Section E. It conforms to the requirements of Notes      #
# for Authors for Section E, and has been peer reviewed under the auspices   #
# of the IUCr Commission on Journals.                                        #
#                                                                            #
# Full details of the Crystallographic Information File format               #
# are given in the paper "The Crystallographic Information File (CIF):       #
# a New Standard Archive File for Crystallography" by S. R. Hall, F. H.      #
# Allen and I. D. Brown [Acta Cryst. (1991), A47, 655-685].                  #
#                                                                            #
# The current version of the core CIF dictionary is obtainable from          #
# ftp://ftp.iucr.org/pub/cif_core.dic. The current version number is 2.4.    #
#                                                                            #
# Software is freely available for graphical display of the structure(s) in  #
# this CIF.  For information consult the CIF home page http://www.iucr.org/  #
# cif/home.html                                                              #
#                                                                            #
# This file may be used for bona fide research purposes within the           #
# scientific community so long as proper attribution is given to the journal # 
# article from which it was obtained.                                        #
#                                                                            #
##############################################################################
                                             
data_I
_audit_creation_method     SHELXL-97
_chemical_name_systematic
;
1,4,8,11-Tetraazoniacyclotetradecane tetrachloridocobaltate(II) dichloride
;
_chemical_name_common     ?
_chemical_formula_moiety     'C10 H28 N4 4+, Cl4 Co 2-, 2(Cl -)'
_chemical_formula_sum     'C10 H28 Cl6 Co N4'
_chemical_formula_structural     'C10 H28 Cl6 Co1 N4'
_chemical_formula_iupac     '(C10 H28 N4) [Co Cl4] Cl2'
_chemical_formula_weight     475.99
_chemical_melting_point     ?
_symmetry_cell_setting     triclinic
_symmetry_space_group_name_H-M     'P -1'
_symmetry_space_group_name_Hall     '-P 1'
loop_
    _symmetry_equiv_pos_as_xyz
    'x, y, z'
    '-x, -y, -z'
_cell_length_a     7.4058(10)
_cell_length_b     8.1244(10)
_cell_length_c     17.1470(10)
_cell_angle_alpha     84.36(2)
_cell_angle_beta     85.56(2)
_cell_angle_gamma     77.84(2)
_cell_volume     1001.97(19)
_cell_formula_units_Z     2
_cell_measurement_reflns_used     25
_cell_measurement_theta_min     12
_cell_measurement_theta_max     15
_cell_measurement_temperature     293
_exptl_crystal_description     prism
_exptl_crystal_colour     blue
_exptl_crystal_size_max     0.20
_exptl_crystal_size_mid     0.15
_exptl_crystal_size_min     0.10
_exptl_crystal_density_diffrn     1.578
_exptl_crystal_density_meas     ?
_exptl_crystal_density_method     'not measured'
_exptl_crystal_F_000     490
_exptl_absorpt_coefficient_mu     1.655
_exptl_absorpt_correction_type     none
_exptl_absorpt_process_details     ?
_exptl_special_details
;
;
_diffrn_ambient_temperature     293
_diffrn_radiation_type     MoK\a
_diffrn_radiation_wavelength     0.71073
_diffrn_radiation_source     'fine-focus sealed tube'
_diffrn_radiation_monochromator     graphite
_diffrn_measurement_device_type     'Enraf--Nonius CAD-4'
_diffrn_measurement_device     '\k-geometry diffractometer'
_diffrn_measurement_method     'non-profiled omega/2theta scans'
_diffrn_reflns_number     21712
_diffrn_reflns_av_R_equivalents     0.0119
_diffrn_reflns_av_sigmaI/netI     0.0123
_diffrn_reflns_theta_min     2.39
_diffrn_reflns_theta_max     26.97
_diffrn_reflns_theta_full     26.97
_diffrn_measured_fraction_theta_max     0.999
_diffrn_measured_fraction_theta_full     0.999
_diffrn_reflns_limit_h_min     -9
_diffrn_reflns_limit_h_max     2
_diffrn_reflns_limit_k_min     -10
_diffrn_reflns_limit_k_max     10
_diffrn_reflns_limit_l_min     -21
_diffrn_reflns_limit_l_max     21
_diffrn_standards_number     2
_diffrn_standards_interval_time     120
_diffrn_standards_decay_%     -1
loop_
    _diffrn_standard_refln_index_h
    _diffrn_standard_refln_index_k
    _diffrn_standard_refln_index_l
    -5 -3 1
    -3 -5 1
_refine_special_details
;
Refinement of <i>F</i>^2^ against ALL reflections. The weighted <i>R</i>-factor
<i>wR</i> and goodness of fit <i>S</i> are based on <i>F</i>^2^, conventional
<i>R</i>-factors <i>R</i> are based on <i>F</i>, with <i>F</i> set to zero for
negative <i>F</i>^2^. The threshold expression of <i>F</i>^2^ >
\s(<i>F</i>^2^) is used only for calculating <i>R</i>-factors(gt) <i>etc</i>.
and is not relevant to the choice of reflections for refinement.
<i>R</i>-factors based on <i>F</i>^2^ are statistically about twice as large
as those based on <i>F</i>, and <i>R</i>- factors based on ALL data will be
even larger.
;
_reflns_number_total     4375
_reflns_number_gt     4023
_reflns_threshold_expression     I>2\s(I)
_refine_ls_structure_factor_coef     Fsqd
_refine_ls_matrix_type     full
_refine_ls_R_factor_all     0.0418
_refine_ls_R_factor_gt     0.0372
_refine_ls_wR_factor_gt     0.0932
_refine_ls_wR_factor_ref     0.0979
_refine_ls_goodness_of_fit_ref     1.132
_refine_ls_restrained_S_all     1.132
_refine_ls_number_reflns     4375
_refine_ls_number_parameters     191
_refine_ls_number_restraints     0
_refine_ls_hydrogen_treatment     constr
_refine_ls_weighting_scheme     calc
_refine_ls_weighting_details
         'calc w=1/[\s^2^(Fo^2^)+(0.0484P)^2^+1.0784P] where P=(Fo^2^+2Fc^2^)/3'
_atom_sites_solution_hydrogens     geom
_atom_sites_solution_primary     direct
_atom_sites_solution_secondary     difmap
_refine_ls_shift/su_max     0.001
_refine_ls_shift/su_mean     0.000
_refine_diff_density_max     0.993
_refine_diff_density_min     -0.695
_refine_ls_extinction_method     'SHELXL97 (Sheldrick, 2008)'
_refine_ls_extinction_coef     0.0098(15)
_refine_ls_extinction_expression
                                  'Fc^*^=kFc[1+0.001xFc^2^\l^3^/sin(2\q)]^-1/4^'
loop_
    _atom_type_symbol
    _atom_type_description
    _atom_type_scat_dispersion_real
    _atom_type_scat_dispersion_imag
    _atom_type_scat_source
    'C' 'C' 0.0033 0.0016
                         'International Tables Vol C Tables 4.2.6.8 and 6.1.1.4'
    'H' 'H' 0.0000 0.0000
                         'International Tables Vol C Tables 4.2.6.8 and 6.1.1.4'
    'Cl' 'Cl' 0.1484 0.1585
                         'International Tables Vol C Tables 4.2.6.8 and 6.1.1.4'
    'Co' 'Co' 0.3494 0.9721
                         'International Tables Vol C Tables 4.2.6.8 and 6.1.1.4'
    'N' 'N' 0.0061 0.0033
                         'International Tables Vol C Tables 4.2.6.8 and 6.1.1.4'
_computing_data_collection     'CAD-4 EXPRESS (Enraf--Nonius, 1994)'
_computing_cell_refinement     'CAD-4 EXPRESS (Enraf--Nonius, 1994)'
_computing_data_reduction     'XCAD4 (Harms & Wocadlo, 1995)'
_computing_structure_solution     'SHELXS97 (Sheldrick, 2008)'
_computing_structure_refinement     'SHELXL97 (Sheldrick, 2008)'
_computing_molecular_graphics     'ORTEP-3 (Farrugia, 1997)'
_computing_publication_material     'WinGX (Farrugia, 1999)'
loop_
    _atom_site_type_symbol
    _atom_site_label
    _atom_site_fract_x
    _atom_site_fract_y
    _atom_site_fract_z
    _atom_site_U_iso_or_equiv
    _atom_site_adp_type
    _atom_site_calc_flag
    _atom_site_refinement_flags
    _atom_site_occupancy
    _atom_site_disorder_assembly
    _atom_site_disorder_group
    Co Co 0.70021(4) 0.68008(4) 0.739869(18) 0.02545(12) Uani d . 1 . .
    Cl Cl1 0.59983(10) 0.94777(8) 0.77340(4) 0.03784(17) Uani d . 1 . .
    Cl Cl2 0.98382(9) 0.53726(8) 0.77981(4) 0.03170(15) Uani d . 1 . .
    Cl Cl3 0.72293(9) 0.69599(9) 0.60513(3) 0.03302(16) Uani d . 1 . .
    Cl Cl4 0.49963(9) 0.51312(8) 0.79699(4) 0.03371(16) Uani d . 1 . .
    Cl Cl5 0.13290(9) 0.05084(8) 0.62097(4) 0.03219(15) Uani d . 1 . .
    Cl Cl6 0.79324(9) 0.72834(9) 0.98838(4) 0.03847(17) Uani d . 1 . .
    N N4 0.3477(3) 0.3336(3) 0.65786(12) 0.0285(4) Uani d . 1 . .
    H H4A 0.3385 0.3878 0.7018 0.034 Uiso calc R 1 . .
    H H4B 0.3043 0.2383 0.6705 0.034 Uiso calc R 1 . .
    N N1 1.1540(3) 0.7804(3) 0.88701(12) 0.0287(4) Uani d . 1 . .
    H H1A 1.0461 0.7781 0.9147 0.034 Uiso calc R 1 . .
    H H1B 1.1948 0.6781 0.8688 0.034 Uiso calc R 1 . .
    N N2 1.1506(3) 0.7095(2) 1.07369(12) 0.0260(4) Uani d . 1 . .
    H H2A 1.0476 0.7014 1.0510 0.031 Uiso calc R 1 . .
    H H2B 1.1708 0.6263 1.1126 0.031 Uiso calc R 1 . .
    N N3 0.7691(3) 0.1442(3) 0.53021(13) 0.0288(4) Uani d . 1 . .
    H H3A 0.7801 0.0709 0.4932 0.035 Uiso calc R 1 . .
    H H3B 0.8470 0.0955 0.5675 0.035 Uiso calc R 1 . .
    C C5 0.8823(4) 1.0892(3) 1.18244(15) 0.0317(5) Uani d . 1 . .
    H H5A 0.7709 1.0990 1.2168 0.038 Uiso calc R 1 . .
    H H5B 0.9785 1.1149 1.2117 0.038 Uiso calc R 1 . .
    C C7 0.5487(3) 0.2847(3) 0.63236(14) 0.0266(5) Uani d . 1 . .
    H H7A 0.6180 0.2286 0.6766 0.032 Uiso calc R 1 . .
    H H7B 0.5958 0.3855 0.6142 0.032 Uiso calc R 1 . .
    C C2 1.3114(3) 0.6829(3) 1.01371(15) 0.0293(5) Uani d . 1 . .
    H H2C 1.3274 0.5700 0.9968 0.035 Uiso calc R 1 . .
    H H2D 1.4227 0.6890 1.0387 0.035 Uiso calc R 1 . .
    C C8 0.2242(3) 0.4440(3) 0.59907(15) 0.0282(5) Uani d . 1 . .
    H H8A 0.0990 0.4699 0.6224 0.034 Uiso calc R 1 . .
    H H8B 0.2223 0.3819 0.5537 0.034 Uiso calc R 1 . .
    C C1 1.2914(3) 0.8090(3) 0.94166(14) 0.0276(5) Uani d . 1 . .
    H H1C 1.2531 0.9223 0.9585 0.033 Uiso calc R 1 . .
    H H1D 1.4111 0.8016 0.9134 0.033 Uiso calc R 1 . .
    C C4 0.9406(4) 0.9072(3) 1.16103(15) 0.0308(5) Uani d . 1 . .
    H H4C 0.9587 0.8328 1.2089 0.037 Uiso calc R 1 . .
    H H4D 0.8417 0.8787 1.1345 0.037 Uiso calc R 1 . .
    C C6 0.5756(3) 0.1671(3) 0.56660(15) 0.0274(5) Uani d . 1 . .
    H H6A 0.5508 0.0582 0.5874 0.033 Uiso calc R 1 . .
    H H6B 0.4884 0.2139 0.5268 0.033 Uiso calc R 1 . .
    C C10 0.1664(3) 0.7006(3) 0.50678(16) 0.0297(5) Uani d . 1 . .
    H H10A 0.1674 0.6241 0.4667 0.036 Uiso calc R 1 . .
    H H10B 0.0399 0.7333 0.5279 0.036 Uiso calc R 1 . .
    C C3 1.1177(4) 0.8759(3) 1.10836(17) 0.0336(6) Uani d . 1 . .
    H H3C 1.1104 0.9656 1.0663 0.040 Uiso calc R 1 . .
    H H3D 1.2218 0.8794 1.1387 0.040 Uiso calc R 1 . .
    C C9 0.2862(4) 0.6085(3) 0.57213(18) 0.0371(6) Uani d . 1 . .
    H H9A 0.2739 0.6784 0.6157 0.045 Uiso calc R 1 . .
    H H9B 0.4151 0.5849 0.5532 0.045 Uiso calc R 1 . .
loop_
    _atom_site_aniso_label
    _atom_site_aniso_U_11
    _atom_site_aniso_U_22
    _atom_site_aniso_U_33
    _atom_site_aniso_U_12
    _atom_site_aniso_U_13
    _atom_site_aniso_U_23
    Co 0.02721(19) 0.02537(18) 0.02405(18) -0.00576(13) 0.00061(12) -0.00424(12)
    Cl1 0.0455(4) 0.0261(3) 0.0424(4) -0.0072(3) -0.0007(3) -0.0074(3)
    Cl2 0.0307(3) 0.0305(3) 0.0328(3) -0.0039(2) -0.0015(2) -0.0029(2)
    Cl3 0.0324(3) 0.0433(4) 0.0248(3) -0.0102(3) -0.0001(2) -0.0059(2)
    Cl4 0.0350(3) 0.0343(3) 0.0348(3) -0.0141(3) 0.0055(2) -0.0087(2)
    Cl5 0.0361(3) 0.0301(3) 0.0321(3) -0.0084(2) -0.0056(2) -0.0048(2)
    Cl6 0.0296(3) 0.0405(4) 0.0482(4) -0.0144(3) 0.0001(3) -0.0041(3)
    N4 0.0340(11) 0.0270(10) 0.0257(10) -0.0094(9) 0.0056(8) -0.0071(8)
    N1 0.0315(11) 0.0259(10) 0.0297(10) -0.0072(8) 0.0032(8) -0.0080(8)
    N2 0.0289(10) 0.0208(9) 0.0271(10) -0.0036(8) 0.0004(8) -0.0001(8)
    N3 0.0262(10) 0.0248(10) 0.0340(11) -0.0006(8) -0.0022(8) -0.0060(8)
    C5 0.0376(14) 0.0331(13) 0.0241(11) -0.0065(11) 0.0034(10) -0.0066(10)
    C7 0.0286(12) 0.0254(11) 0.0263(11) -0.0059(9) -0.0027(9) -0.0030(9)
    C2 0.0253(11) 0.0258(11) 0.0351(13) -0.0011(9) 0.0020(10) -0.0062(10)
    C8 0.0258(11) 0.0281(12) 0.0310(12) -0.0055(9) 0.0033(9) -0.0076(9)
    C1 0.0256(11) 0.0301(12) 0.0288(12) -0.0094(9) 0.0040(9) -0.0067(9)
    C4 0.0355(13) 0.0282(12) 0.0280(12) -0.0071(10) 0.0053(10) -0.0030(10)
    C6 0.0262(11) 0.0235(11) 0.0328(12) -0.0051(9) 0.0007(9) -0.0054(9)
    C10 0.0235(11) 0.0314(12) 0.0347(13) -0.0064(9) -0.0006(10) -0.0045(10)
    C3 0.0334(13) 0.0319(13) 0.0383(14) -0.0100(11) 0.0063(11) -0.0151(11)
    C9 0.0392(14) 0.0281(13) 0.0475(16) -0.0122(11) -0.0130(12) -0.0003(11)
_geom_special_details
;
All e.s.d.'s (except the e.s.d. in the dihedral angle between two l.s. planes)
are estimated using the full covariance matrix. The cell e.s.d.'s are taken
into account individually in the estimation of e.s.d.'s in distances, angles
and torsion angles; correlations between e.s.d.'s in cell parameters are only
used when they are defined by crystal symmetry. An approximate (isotropic)
treatment of cell e.s.d.'s is used for estimating e.s.d.'s involving l.s.
planes.
;
loop_
    _geom_bond_atom_site_label_1
    _geom_bond_atom_site_label_2
    _geom_bond_site_symmetry_2
    _geom_bond_distance
    _geom_bond_publ_flag
    Co Cl1 . 2.2609(8) y
    Co Cl2 . 2.2950(9) y
    Co Cl3 . 2.2963(7) y
    Co Cl4 . 2.3170(8) y
    N4 C7 . 1.500(3) ?
    N4 C8 . 1.509(3) ?
    N4 H4A . 0.9000 ?
    N4 H4B . 0.9000 ?
    N1 C1 . 1.503(3) ?
    N1 C5 2_777 1.515(3) ?
    N1 H1A . 0.9000 ?
    N1 H1B . 0.9000 ?
    N2 C3 . 1.495(3) ?
    N2 C2 . 1.506(3) ?
    N2 H2A . 0.9000 ?
    N2 H2B . 0.9000 ?
    N3 C6 . 1.500(3) ?
    N3 C10 2_666 1.506(3) ?
    N3 H3A . 0.9000 ?
    N3 H3B . 0.9000 ?
    C5 N1 2_777 1.515(3) ?
    C5 C4 . 1.524(4) ?
    C5 H5A . 0.9700 ?
    C5 H5B . 0.9700 ?
    C7 C6 . 1.523(3) ?
    C7 H7A . 0.9700 ?
    C7 H7B . 0.9700 ?
    C2 C1 . 1.521(4) ?
    C2 H2C . 0.9700 ?
    C2 H2D . 0.9700 ?
    C8 C9 . 1.522(4) ?
    C8 H8A . 0.9700 ?
    C8 H8B . 0.9700 ?
    C1 H1C . 0.9700 ?
    C1 H1D . 0.9700 ?
    C4 C3 . 1.523(4) ?
    C4 H4C . 0.9700 ?
    C4 H4D . 0.9700 ?
    C6 H6A . 0.9700 ?
    C6 H6B . 0.9700 ?
    C10 N3 2_666 1.506(3) ?
    C10 C9 . 1.521(4) ?
    C10 H10A . 0.9700 ?
    C10 H10B . 0.9700 ?
    C3 H3C . 0.9700 ?
    C3 H3D . 0.9700 ?
    C9 H9A . 0.9700 ?
    C9 H9B . 0.9700 ?
loop_
    _geom_angle_atom_site_label_1
    _geom_angle_atom_site_label_2
    _geom_angle_atom_site_label_3
    _geom_angle_site_symmetry_1
    _geom_angle_site_symmetry_3
    _geom_angle
    _geom_angle_publ_flag
    Cl1 Co Cl2 . . 117.71(3) ?
    Cl1 Co Cl3 . . 106.35(3) ?
    Cl2 Co Cl3 . . 106.05(3) ?
    Cl1 Co Cl4 . . 109.41(3) ?
    Cl2 Co Cl4 . . 103.43(3) ?
    Cl3 Co Cl4 . . 114.17(3) ?
    C7 N4 C8 . . 116.34(19) ?
    C7 N4 H4A . . 108.2 ?
    C8 N4 H4A . . 108.2 ?
    C7 N4 H4B . . 108.2 ?
    C8 N4 H4B . . 108.2 ?
    H4A N4 H4B . . 107.4 ?
    C1 N1 C5 . 2_777 115.3(2) ?
    C1 N1 H1A . . 108.5 ?
    C5 N1 H1A 2_777 . 108.5 ?
    C1 N1 H1B . . 108.5 ?
    C5 N1 H1B 2_777 . 108.5 ?
    H1A N1 H1B . . 107.5 ?
    C3 N2 C2 . . 114.07(19) ?
    C3 N2 H2A . . 108.7 ?
    C2 N2 H2A . . 108.7 ?
    C3 N2 H2B . . 108.7 ?
    C2 N2 H2B . . 108.7 ?
    H2A N2 H2B . . 107.6 ?
    C6 N3 C10 . 2_666 117.64(19) ?
    C6 N3 H3A . . 107.9 ?
    C10 N3 H3A 2_666 . 107.9 ?
    C6 N3 H3B . . 107.9 ?
    C10 N3 H3B 2_666 . 107.9 ?
    H3A N3 H3B . . 107.2 ?
    N1 C5 C4 2_777 . 114.7(2) ?
    N1 C5 H5A 2_777 . 108.6 ?
    C4 C5 H5A . . 108.6 ?
    N1 C5 H5B 2_777 . 108.6 ?
    C4 C5 H5B . . 108.6 ?
    H5A C5 H5B . . 107.6 ?
    N4 C7 C6 . . 110.50(19) ?
    N4 C7 H7A . . 109.6 ?
    C6 C7 H7A . . 109.6 ?
    N4 C7 H7B . . 109.6 ?
    C6 C7 H7B . . 109.6 ?
    H7A C7 H7B . . 108.1 ?
    N2 C2 C1 . . 114.7(2) ?
    N2 C2 H2C . . 108.6 ?
    C1 C2 H2C . . 108.6 ?
    N2 C2 H2D . . 108.6 ?
    C1 C2 H2D . . 108.6 ?
    H2C C2 H2D . . 107.6 ?
    N4 C8 C9 . . 113.0(2) ?
    N4 C8 H8A . . 109.0 ?
    C9 C8 H8A . . 109.0 ?
    N4 C8 H8B . . 109.0 ?
    C9 C8 H8B . . 109.0 ?
    H8A C8 H8B . . 107.8 ?
    N1 C1 C2 . . 113.2(2) ?
    N1 C1 H1C . . 108.9 ?
    C2 C1 H1C . . 108.9 ?
    N1 C1 H1D . . 108.9 ?
    C2 C1 H1D . . 108.9 ?
    H1C C1 H1D . . 107.8 ?
    C3 C4 C5 . . 113.2(2) ?
    C3 C4 H4C . . 108.9 ?
    C5 C4 H4C . . 108.9 ?
    C3 C4 H4D . . 108.9 ?
    C5 C4 H4D . . 108.9 ?
    H4C C4 H4D . . 107.7 ?
    N3 C6 C7 . . 110.9(2) ?
    N3 C6 H6A . . 109.5 ?
    C7 C6 H6A . . 109.5 ?
    N3 C6 H6B . . 109.5 ?
    C7 C6 H6B . . 109.5 ?
    H6A C6 H6B . . 108.1 ?
    N3 C10 C9 2_666 . 112.8(2) ?
    N3 C10 H10A 2_666 . 109.0 ?
    C9 C10 H10A . . 109.0 ?
    N3 C10 H10B 2_666 . 109.0 ?
    C9 C10 H10B . . 109.0 ?
    H10A C10 H10B . . 107.8 ?
    N2 C3 C4 . . 112.5(2) ?
    N2 C3 H3C . . 109.1 ?
    C4 C3 H3C . . 109.1 ?
    N2 C3 H3D . . 109.1 ?
    C4 C3 H3D . . 109.1 ?
    H3C C3 H3D . . 107.8 ?
    C10 C9 C8 . . 108.7(2) ?
    C10 C9 H9A . . 109.9 ?
    C8 C9 H9A . . 109.9 ?
    C10 C9 H9B . . 109.9 ?
    C8 C9 H9B . . 109.9 ?
    H9A C9 H9B . . 108.3 ?
loop_
    _geom_hbond_atom_site_label_D
    _geom_hbond_atom_site_label_H
    _geom_hbond_atom_site_label_A
    _geom_hbond_site_symmetry_A
    _geom_hbond_distance_DH
    _geom_hbond_distance_HA
    _geom_hbond_distance_DA
    _geom_hbond_angle_DHA
    N1 H1A Cl6 . 0.90 2.26 3.155(2) 171
    N1 H1B Cl4 1_655 0.90 2.65 3.370(2) 138
    N1 H1B Cl2 . 0.90 2.75 3.315(2) 122
    N2 H2A Cl6 . 0.90 2.20 3.090(2) 170
    N2 H2B Cl2 2_767 0.90 2.51 3.284(2) 144
    N2 H2B Cl4 2_767 0.90 2.95 3.609(2) 131
    N3 H3A Cl5 2_656 0.90 2.27 3.129(2) 160
    N3 H3B Cl5 1_655 0.90 2.32 3.132(2) 151
    N4 H4A Cl4 . 0.90 2.50 3.298(2) 147
    N4 H4A Cl2 1_455 0.90 2.93 3.508(2) 123
    N4 H4B Cl5 . 0.90 2.43 3.192(2) 143
    C2 H2C Cl6 2_767 0.97 2.74 3.589(3) 147
    C6 H6B Cl3 2_666 0.97 2.80 3.758(3) 169
    C10 H10A Cl3 2_666 0.97 2.92 3.820(3) 155
    C3 H3D Cl1 2_777 0.97 2.74 3.610(3) 150
    C3 H3C Cl6 2_777 0.97 2.79 3.634(3) 147
data_global
_journal_date_recd_electronic     2010-06-21
_journal_date_accepted     2010-06-25
_journal_name_full     'Acta Crystallographica, Section E'
_journal_year     2010
_journal_volume     66
_journal_issue      8
_journal_page_first     m869
_journal_page_last     m870
_journal_paper_category     QM
_journal_coeditor_code     HB5513
_publ_contact_author_name     'Dr. Dhaouadi Hassouna'
_publ_contact_author_address
;
Laboratoire des Mat\'eriaux Utiles,
Institut National de Recherche et d\'Analyse
Physico-chimique, Pole technologique de Sidi-Thabet,
2020, Tunis,
Tunisie
;
_publ_contact_author_email     'dhaouadihassouna@yahoo.fr'
_publ_contact_author_fax     '216 72 590 566'
_publ_contact_author_phone     '216 72 591 906'
_publ_section_title
;
1,4,8,11-Tetraazoniacyclotetradecane tetrachloridocobaltate(II) dichloride
;
loop_
    _publ_author_name
    _publ_author_address
    'Ferchichi, Tarek'
;Laboratoire des Mat\'eriaux Utiles,
Institut National de Recherche et d'Analyse Physico-chimique,
Pole Technologique de Sidi-Thabet,
2020 Tunis,
Tunisia
;
    'Trojett, Besma'
;Laboratoire des Mat\'eriaux Utiles,
Institut National de Recherche et d'Analyse Physico-chimique,
Pole Technologique de Sidi-Thabet,
2020 Tunis,
Tunisia
;
    'Dhaouadi, Hassouna'
;Laboratoire des Mat\'eriaux Utiles,
Institut National de Recherche et d'Analyse Physico-chimique,
Pole Technologique de Sidi-Thabet,
2020 Tunis,
Tunisia
;
    'Marouani, Houda'
;Laboratoire de Chimie des Mat\'eriaux
Facult\'e des Sciences de Bizerte
7021 Zarzouna Bizerte
Tunisia
;
