# Supplementary material for: 1,4,8,11-Tetra­azoniacyclo­tetra­decane tetra­chloridocobaltate(II) dichloride
Source: Acta Crystallogr Sect E Struct Rep Online. 2010 Jul 3;66(Pt 8):m869–70. doi: 10.1107/S1600536810025079 (PMC3007426; doi:10.1107/S1600536810025079)
Supplement: Supplementary file 2 [file e-66-0m869-Isup2.hkl]

#
# h,k,l, Fc-squared, Fo-squared, sigma(Fo-squared) and status flag
#
data_I
_shelx_title ' tarek1 in P -1'
_shelx_refln_list_code          4
_shelx_F_calc_maximum      141.99
_exptl_crystal_F_000       490.00
_reflns_d_resolution_high  0.7836
 
loop_
 _symmetry_equiv_pos_as_xyz
 'x, y, z'
 '-x, -y, -z'
 
_cell_length_a     7.4058
_cell_length_b     8.1244
_cell_length_c    17.1470
_cell_angle_alpha  84.365
_cell_angle_beta   85.564
_cell_angle_gamma  77.840
 
_shelx_F_squared_multiplier     1.000
 
loop_
 _refln_index_h
 _refln_index_k
 _refln_index_l
 _refln_F_squared_calc
 _refln_F_squared_meas
 _refln_F_squared_sigma
 _refln_observed_status
   1   0   0        0.76        7.76      0.46 o
   2   0   0     4067.15     3720.79     11.17 o
   3   0   0        5.89        8.61      0.65 o
   4   0   0      633.31      620.13      6.70 o
   5   0   0      508.12      475.16      6.78 o
   6   0   0      312.51      273.32      5.92 o
   7   0   0      746.87      672.52      9.94 o
   8   0   0        7.09       12.62      2.49 o
   9   0   0       29.67       28.17      2.11 o
  -8   1   0       20.57       20.82      1.80 o
  -7   1   0       46.55       28.44      2.01 o
  -6   1   0      797.24      707.19      9.44 o
  -5   1   0      650.95      594.45      7.67 o
  -4   1   0     1008.65      938.83      8.62 o
  -3   1   0     5488.83     5010.69     16.93 o
  -2   1   0     1428.75     1359.57      7.31 o
  -1   1   0     4482.08     5005.43     89.84 o
   0   1   0      935.68     1065.73      7.21 o
   1   1   0      123.12      221.03      1.75 o
   2   1   0     1317.53     1326.55      6.66 o
   3   1   0      204.67      249.03      3.64 o
   4   1   0    12265.15    13716.90     31.43 o
   5   1   0       32.05       43.71      2.14 o
   6   1   0      966.41      906.75     10.32 o
   7   1   0        2.39       -2.72      2.72 o
   8   1   0        0.98       13.56      2.35 o
   9   1   0      178.16      171.05      6.76 o
  -8   2   0      539.79      499.23     10.18 o
  -7   2   0      152.25      137.85      4.90 o
  -6   2   0      169.70      157.29      5.43 o
  -5   2   0        0.97        5.18      2.08 o
  -4   2   0     1051.54     1013.25      9.45 o
  -3   2   0      818.99      844.91      7.58 o
  -2   2   0    13445.80    13073.79     26.37 o
  -1   2   0     1956.00     2060.35     38.73 o
   0   2   0      885.02      918.99      6.14 o
   1   2   0     4821.39     4999.93     31.88 o
   2   2   0     9670.98    10444.66     21.03 o
   3   2   0     4474.72     4523.91     15.67 o
   4   2   0      462.70      552.58      6.50 o
   5   2   0      778.30      821.68      8.73 o
   6   2   0       28.40       35.64      2.13 o
   7   2   0       25.20       24.23      1.56 o
   8   2   0      929.81     1010.81     13.52 o
   9   2   0       16.78       18.84      3.59 o
  -8   3   0       22.43       17.87      2.01 o
  -7   3   0      337.26      333.21      7.99 o
  -6   3   0        0.21        4.75      2.37 o
  -5   3   0      852.05      836.70     10.28 o
  -4   3   0      940.77      959.29      9.89 o
  -3   3   0     5456.76     5601.76     21.26 o
  -2   3   0     4588.73     4760.74     17.57 o
  -1   3   0      533.78      516.15      9.90 o
   0   3   0     2879.52     3048.77      8.46 o
   1   3   0      116.87      158.47      2.26 o
   2   3   0     9947.63    10161.99     23.36 o
   3   3   0      509.23      507.18      5.70 o
   4   3   0      245.12      269.45      4.81 o
   5   3   0      111.21      109.28      3.90 o
   6   3   0       69.61       71.28      2.99 o
   7   3   0      596.13      650.65      9.71 o
   8   3   0      983.09     1047.50     14.05 o
   9   3   0      289.11      326.65      8.47 o
  -7   4   0       70.45       71.78      3.19 o
  -6   4   0       30.28       34.08      2.04 o
  -5   4   0       56.03       70.29      3.03 o
  -4   4   0      822.77      801.38      9.89 o
  -3   4   0     1117.87     1128.87     10.53 o
  -2   4   0      139.83      182.96      4.02 o
  -1   4   0     4440.20     4444.17     58.23 o
   0   4   0     1048.50     1079.57     17.03 o
   1   4   0     6598.36     6795.50     22.83 o
   2   4   0     4219.38     4385.05     17.02 o
   3   4   0      234.97      247.73      4.49 o
   4   4   0        6.53        9.46      1.18 o
   5   4   0      194.03      195.50      5.00 o
   6   4   0     1966.18     2046.20     16.08 o
   7   4   0        0.51        9.29      2.58 o
   8   4   0       54.05       58.96      2.80 o
   9   4   0       93.61      100.13      4.16 o
  -7   5   0      129.08      111.28      4.80 o
  -6   5   0       15.09        0.00      3.65 o
  -5   5   0      455.90      454.50      8.87 o
  -4   5   0     1336.94     1342.47     13.74 o
  -3   5   0      159.90      142.64      4.45 o
  -2   5   0      815.34      848.95      9.21 o
  -1   5   0      557.10      553.16      5.80 o
   0   5   0     6483.85     6771.77     19.65 o
   1   5   0      284.57      267.03      4.00 o
   2   5   0       27.39       37.33      1.93 o
   3   5   0      421.78      420.37      6.20 o
   4   5   0       14.47       13.28      1.29 o
   5   5   0      348.62      385.55      6.93 o
   6   5   0     1191.65     1264.52     13.26 o
   7   5   0       61.71       69.28      3.28 o
   8   5   0        0.54       10.76      2.42 o
   9   5   0        4.83        6.20      2.39 o
  -6   6   0       24.84       24.05      4.14 o
  -5   6   0     1064.43     1139.41     14.66 o
  -4   6   0        7.80       10.87      2.82 o
  -3   6   0     2149.05     2107.74     17.02 o
  -2   6   0        0.71        4.03      2.16 o
  -1   6   0     1102.21     1125.01      9.13 o
   0   6   0      499.74      537.57      6.25 o
   1   6   0      249.17      248.32      6.17 o
   2   6   0      233.77      280.88      5.56 o
   3   6   0      259.14      242.55      5.31 o
   4   6   0     2348.31     2305.24     16.52 o
   5   6   0      120.01      129.60      4.74 o
   6   6   0      330.37      323.51      7.42 o
   7   6   0      497.15      482.27      9.81 o
   8   6   0        3.43        7.15      2.86 o
  -5   7   0       22.11       12.57      3.61 o
  -4   7   0      589.95      599.48     10.89 o
  -3   7   0        4.62       -2.76      2.76 o
  -2   7   0      735.46      750.84     10.69 o
  -1   7   0     1369.29     1343.33     11.12 o
   0   7   0        0.28       -2.37      2.37 o
   1   7   0      511.67      510.08      6.81 o
   2   7   0      187.01      168.54      4.87 o
   3   7   0        3.63       -2.39      2.39 o
   4   7   0       82.19       66.15      3.25 o
   5   7   0      209.11      199.44      6.04 o
   6   7   0      126.17      133.74      5.70 o
   7   7   0       14.01        9.57      3.58 o
   8   7   0      658.41      690.42     13.00 o
  -4   8   0        3.97        0.00      3.21 o
  -3   8   0      249.39      254.62      7.66 o
  -2   8   0      440.81      430.65      9.19 o
  -1   8   0       11.35       15.36      2.68 o
   0   8   0     1151.49     1102.58     15.86 o
   1   8   0        0.14        0.48      2.20 o
   2   8   0      125.26      122.16      4.77 o
   3   8   0      498.31      437.11      8.63 o
   4   8   0      501.42      487.07      9.31 o
   5   8   0      245.25      225.78      6.80 o
   6   8   0        3.39        7.46      2.86 o
   7   8   0      260.33      250.19      8.25 o
  -2   9   0        0.41       -2.84      2.84 o
  -1   9   0       20.88       26.17      1.78 o
   0   9   0      101.45       96.54      3.21 o
   1   9   0      192.85      196.20      8.14 o
   2   9   0      264.87      252.35      5.15 o
   3   9   0      143.37      118.58      5.43 o
   4   9   0      302.18      323.05      8.31 o
   5   9   0       11.94       14.16      2.00 o
   6   9   0       10.61       15.95      3.66 o
   0  10   0        1.38        0.83      2.23 o
   1  10   0      114.44       99.81      4.11 o
   2  10   0       37.10       34.39      3.65 o
   3  10   0       13.71        6.66      3.45 o
  -3 -10   1       97.53      117.32      5.27 o
  -2 -10   1       55.86       57.87      5.41 o
  -1 -10   1      134.31      124.90      4.14 o
   0 -10   1       37.26       34.28      2.03 o
  -6  -9   1       42.46       39.09      2.39 o
  -5  -9   1        2.60        4.28      2.47 o
  -4  -9   1       85.93       74.40      3.91 o
  -3  -9   1       31.92       29.11      2.07 o
  -2  -9   1     1250.85     1179.56     12.12 o
  -1  -9   1        0.85       -2.17      2.17 o
   0  -9   1        1.02       10.04      2.53 o
   1  -9   1      102.69      101.42      3.69 o
   2  -9   1      148.96      132.60      6.16 o
  -7  -8   1      199.33      175.17      6.79 o
  -6  -8   1      161.06      152.86      6.24 o
  -5  -8   1       21.44       20.36      1.84 o
  -4  -8   1      119.20      117.55      4.99 o
  -3  -8   1       20.45       35.43      1.82 o
  -2  -8   1      179.51      172.29      5.64 o
  -1  -8   1      848.30      799.36     15.88 o
   0  -8   1       23.11       23.63      1.49 o
   1  -8   1      312.64      301.31      6.20 o
   2  -8   1      902.95      860.47     12.56 o
   3  -8   1      173.47      166.34      6.63 o
   4  -8   1       25.96       31.39      2.07 o
  -8  -7   1        6.92        4.64      3.68 o
  -7  -7   1       99.21       98.01      4.27 o
  -6  -7   1       37.04       39.31      1.98 o
  -5  -7   1       20.46        9.44      3.10 o
  -4  -7   1      508.32      522.43      9.09 o
  -3  -7   1       38.29       34.06      1.73 o
  -2  -7   1      166.21      164.50      4.82 o
  -1  -7   1      940.85      940.89      8.93 o
   0  -7   1      969.97     1015.03      9.50 o
   1  -7   1      718.06      716.93      8.21 o
   2  -7   1      132.42      124.94      4.91 o
   3  -7   1      765.06      771.80     11.68 o
   4  -7   1        1.03       -0.67      3.13 o
   5  -7   1        0.47       -2.83      2.83 o
  -8  -6   1        4.32        5.77      2.84 o
  -7  -6   1       43.77       39.87      2.40 o
  -6  -6   1      451.14      456.69      8.69 o
  -5  -6   1       21.89       18.50      1.57 o
  -4  -6   1      335.25      345.93      6.60 o
  -3  -6   1      353.90      380.42      6.62 o
  -2  -6   1      918.14      932.49      9.97 o
  -1  -6   1      134.28      146.64      3.48 o
   0  -6   1      876.32      950.63      8.37 o
   1  -6   1     1858.78     1877.07     11.85 o
   2  -6   1       51.48       57.54      2.73 o
   3  -6   1        4.66        7.56      2.58 o
   4  -6   1      431.54      416.86      8.66 o
   5  -6   1       14.62       20.27      3.59 o
   6  -6   1        0.16        4.39      2.97 o
  -8  -5   1        5.72       11.52      2.60 o
  -7  -5   1      109.13      109.71      4.83 o
  -6  -5   1       47.31       46.34      2.47 o
  -5  -5   1      100.78       87.50      3.99 o
  -4  -5   1      319.31      349.55      6.38 o
  -3  -5   1     2085.16     1996.71     13.53 o
  -2  -5   1     3236.34     3255.34     16.70 o
  -1  -5   1     1977.91     1887.17     10.11 o
   0  -5   1       19.80       21.96      1.38 o
   1  -5   1      548.75      567.65      5.92 o
   2  -5   1        0.84        0.37      1.61 o
   3  -5   1       69.28       79.67      3.75 o
   4  -5   1      425.18      428.26      7.92 o
   5  -5   1      588.99      603.73     10.32 o
   6  -5   1       62.96       63.64      3.06 o
   7  -5   1      152.35      174.70      6.50 o
  -9  -4   1        2.31       -0.75      3.17 o
  -8  -4   1       30.13       27.16      2.24 o
  -7  -4   1       14.20       10.48      2.63 o
  -6  -4   1      672.94      695.47      9.75 o
  -5  -4   1       15.89       21.04      1.38 o
  -4  -4   1     1390.37     1442.68     11.55 o
  -3  -4   1     1013.64     1061.68      8.94 o
  -2  -4   1     5857.53     6124.40     20.38 o
  -1  -4   1      854.54      867.91      6.07 o
   0  -4   1     2170.98     2340.99     24.60 o
   1  -4   1     3359.27     3455.19     43.92 o
   2  -4   1     2270.93     2319.88     13.82 o
   3  -4   1       58.43       65.78      2.81 o
   4  -4   1       11.26       12.06      2.34 o
   5  -4   1       17.84       19.88      1.52 o
   6  -4   1       21.55       19.12      1.53 o
   7  -4   1        6.11       10.95      2.47 o
  -9  -3   1       33.65       27.23      2.65 o
  -8  -3   1       23.99       33.19      2.19 o
  -7  -3   1      152.81      175.44      5.50 o
  -6  -3   1      407.20      421.29      7.41 o
  -5  -3   1     2233.43     2290.18     14.97 o
  -4  -3   1        2.01        3.02      1.32 o
  -3  -3   1      384.75      399.52      5.14 o
  -2  -3   1     1158.97     1237.50      8.13 o
  -1  -3   1     1013.82     1026.60     12.05 o
   0  -3   1      599.23      616.00      3.87 o
   1  -3   1     5072.13     5147.15     51.14 o
   2  -3   1     1900.02     1776.05     10.76 o
   3  -3   1      594.78      594.88      7.01 o
   4  -3   1       17.51       35.10      2.10 o
   5  -3   1     1346.14     1329.93     12.68 o
   6  -3   1       49.78       49.67      2.81 o
   7  -3   1      138.57      129.63      5.23 o
   8  -3   1        1.56       -2.24      3.22 o
  -9  -2   1        6.53        8.76      3.22 o
  -8  -2   1       75.38       78.24      3.66 o
  -7  -2   1      141.99      151.42      4.94 o
  -6  -2   1      164.12      196.42      5.25 o
  -5  -2   1       30.20       36.03      2.05 o
  -4  -2   1     1326.97     1504.86     10.47 o
  -3  -2   1     2676.59     2744.61     12.31 o
  -2  -2   1     5408.15     5931.21     15.90 o
  -1  -2   1    11927.43    11705.90     39.12 o
   0  -2   1     4617.08     4773.41     29.50 o
   1  -2   1       67.27       78.67      1.59 o
   2  -2   1      943.61      880.19      6.69 o
   3  -2   1     1152.14     1084.19      8.58 o
   4  -2   1      125.86      117.55      3.46 o
   5  -2   1      621.70      562.02      8.09 o
   6  -2   1     1210.83     1088.05     12.17 o
   7  -2   1       81.39       83.36      3.51 o
   8  -2   1       18.52       18.07      3.22 o
  -9  -1   1      125.24      127.99      5.84 o
  -8  -1   1       48.68       46.34      2.28 o
  -7  -1   1        0.77       -1.04      2.74 o
  -6  -1   1      309.70      308.61      6.26 o
  -5  -1   1     1678.20     1839.17     12.98 o
  -4  -1   1     1124.61     1244.29      9.49 o
  -3  -1   1     4649.17     4996.86     16.02 o
  -2  -1   1    13827.66    16738.88     97.12 o
  -1  -1   1      218.47      318.62      2.21 o
   0  -1   1     3137.60     3048.18     11.93 o
   1  -1   1      137.87      152.83      3.55 o
   2  -1   1      196.48      209.94      3.01 o
   3  -1   1     2240.42     2126.81     10.93 o
   4  -1   1      378.07      336.67      5.23 o
   5  -1   1       99.07       91.89      3.40 o
   6  -1   1       16.32        5.37      3.33 o
   7  -1   1     1097.43      972.52     12.31 o
   8  -1   1      180.52      156.32      6.21 o
   9  -1   1      118.30      117.81      5.80 o
  -9   0   1       62.55       49.34      2.69 o
  -8   0   1      178.30      170.27      6.31 o
  -7   0   1       48.89       37.90      2.46 o
  -6   0   1       11.52       17.59      1.35 o
  -5   0   1     1205.56     1034.34     10.01 o
  -4   0   1      388.14      383.04      5.41 o
  -3   0   1      615.25      554.13      5.33 o
  -2   0   1     3003.12     3147.17     10.41 o
  -1   0   1     5860.36     5970.75     73.11 o
   1   0   1      236.05      303.50      4.62 o
   2   0   1     9337.30     8265.03     17.04 o
   3   0   1        4.82       16.01      0.80 o
   4   0   1      496.20      478.37      5.96 o
   5   0   1       98.18      109.27      3.49 o
   6   0   1      519.12      471.93      7.37 o
   7   0   1      568.33      487.05      9.06 o
   8   0   1      553.63      506.89      9.68 o
   9   0   1      142.38      124.39      4.82 o
  -8   1   1      296.31      285.80      7.81 o
  -7   1   1      670.83      550.25      9.28 o
  -6   1   1      792.08      734.49      9.57 o
  -5   1   1      950.09      878.00      9.46 o
  -4   1   1     6841.71     6668.21     22.96 o
  -3   1   1       89.24      106.73      2.78 o
  -2   1   1      125.53      139.66      2.55 o
  -1   1   1      871.89      952.40     15.68 o
   0   1   1     2764.69     3313.12     25.71 o
   1   1   1     2413.86     2651.13      6.18 o
   2   1   1     4551.63     4987.12     13.01 o
   3   1   1      705.47      839.67      6.47 o
   4   1   1     2021.86     2212.27     12.43 o
   5   1   1       92.59       95.40      3.29 o
   6   1   1     3347.03     3497.13     19.94 o
   7   1   1       85.68       88.44      4.10 o
   8   1   1      511.10      480.85      9.66 o
   9   1   1      261.36      266.75      7.68 o
  -8   2   1        0.45        5.59      2.47 o
  -7   2   1      228.40      218.86      6.28 o
  -6   2   1     1207.87     1116.76     12.42 o
  -5   2   1      552.69      557.54      7.86 o
  -4   2   1      775.82      805.82      8.55 o
  -3   2   1     3736.33     3993.47     16.37 o
  -2   2   1      570.64      573.68      5.45 o
  -1   2   1     1828.16     2015.78     21.11 o
   0   2   1      889.13     1069.07      4.96 o
   1   2   1      306.65      409.43      2.96 o
   2   2   1     3416.92     3909.50     12.59 o
   3   2   1     1129.41     1185.04      7.97 o
   4   2   1     3203.91     3512.37     15.89 o
   5   2   1     3401.87     3542.79     18.02 o
   6   2   1     1153.77     1152.35     11.58 o
   7   2   1      661.47      726.75     10.32 o
   8   2   1        2.43        4.89      3.53 o
   9   2   1      221.55      234.80      7.72 o
  -8   3   1       48.34       48.80      2.45 o
  -7   3   1       34.60       37.18      2.28 o
  -6   3   1      916.46      858.19     11.55 o
  -5   3   1       91.95       83.76      3.95 o
  -4   3   1      901.11      953.15      9.91 o
  -3   3   1     1453.39     1559.17     11.15 o
  -2   3   1     8660.94     8750.75     24.07 o
  -1   3   1     2844.88     3087.18     60.81 o
   0   3   1      897.00     1069.82     11.26 o
   1   3   1      436.95      471.18      6.25 o
   2   3   1      516.23      596.92      5.59 o
   3   3   1      114.38      166.62      3.36 o
   4   3   1     2535.39     2678.96     14.47 o
   5   3   1      147.81      156.76      4.13 o
   6   3   1      571.21      582.46      8.51 o
   7   3   1      213.66      218.19      5.94 o
   8   3   1     1352.63     1452.24     16.06 o
   9   3   1      461.09      457.12     10.27 o
  -7   4   1       39.24       34.96      2.35 o
  -6   4   1     1386.55     1374.67     15.32 o
  -5   4   1      924.02      901.39     11.29 o
  -4   4   1        7.24       11.90      1.15 o
  -3   4   1      692.58      711.49      8.33 o
  -2   4   1      850.43      889.75      8.57 o
  -1   4   1      350.75      351.59      4.21 o
   0   4   1       16.43       26.11      0.85 o
   1   4   1     2601.94     2726.96     10.57 o
   2   4   1     1541.72     1516.18     10.04 o
   3   4   1     2230.91     2216.72     12.78 o
   4   4   1      796.72      854.70      8.86 o
   5   4   1      257.91      283.28      5.77 o
   6   4   1       33.22       38.50      1.82 o
   7   4   1      818.18      857.60     11.48 o
   8   4   1      381.50      429.99      9.26 o
   9   4   1      154.38      179.25      6.95 o
  -7   5   1       74.78       86.36      4.20 o
  -6   5   1      240.67      232.32      6.85 o
  -5   5   1      705.21      687.38     10.65 o
  -4   5   1      116.22      126.55      5.00 o
  -3   5   1      204.72      201.02      5.21 o
  -2   5   1     1400.24     1443.18     12.07 o
  -1   5   1     1077.92     1186.28      8.39 o
   0   5   1      352.83      405.42      4.22 o
   1   5   1     1520.52     1588.38      9.21 o
   2   5   1     2545.51     2610.32     14.66 o
   3   5   1       55.33       65.19      2.78 o
   4   5   1      227.60      242.35      5.09 o
   5   5   1     1471.92     1557.81     13.51 o
   6   5   1     1327.04     1277.70     13.50 o
   7   5   1      443.19      458.73      8.68 o
   8   5   1       60.42       73.78      2.85 o
   9   5   1       19.63       21.59      4.08 o
  -6   6   1        0.33        9.48      2.85 o
  -5   6   1      161.05      158.48      6.00 o
  -4   6   1     1674.77     1694.76     16.63 o
  -3   6   1        5.89        8.51      2.73 o
  -2   6   1       24.81       31.48      1.68 o
  -1   6   1      851.96      845.90      7.97 o
   0   6   1       85.75       83.39      2.42 o
   1   6   1       72.79       68.34      2.23 o
   2   6   1      706.60      705.67      8.60 o
   3   6   1     1018.55     1029.81     10.46 o
   4   6   1      215.51      226.14      5.47 o
   5   6   1     1556.02     1575.59     14.43 o
   6   6   1     2414.81     2343.75     19.04 o
   7   6   1      158.63      176.87      5.78 o
   8   6   1       13.57       17.75      3.71 o
  -5   7   1       19.74       16.03      1.98 o
  -4   7   1      553.10      591.02     11.06 o
  -3   7   1      279.13      268.14      7.22 o
  -2   7   1       43.52       47.43      2.79 o
  -1   7   1       88.62       90.63      2.93 o
   0   7   1     1604.82     1628.23     11.99 o
   1   7   1      867.70      871.80      8.57 o
   2   7   1      203.70      213.06      5.49 o
   3   7   1     1852.81     1872.71     15.43 o
   4   7   1      922.83      920.11     11.47 o
   5   7   1      296.23      318.79      7.08 o
   6   7   1       26.42       22.35      3.93 o
   7   7   1      266.20      278.58      7.64 o
   8   7   1        1.80        6.87      3.31 o
  -4   8   1       67.55       65.44      2.81 o
  -3   8   1       93.99       84.68      4.20 o
  -2   8   1      391.80      415.73      8.95 o
  -1   8   1       15.16       12.49      3.46 o
   0   8   1      836.18      857.12      9.53 o
   1   8   1      284.85      291.89      5.63 o
   2   8   1      201.51      197.61      5.84 o
   3   8   1      284.43      287.96      6.83 o
   4   8   1      971.62      887.20     12.48 o
   5   8   1       21.59       17.34      3.69 o
   6   8   1        1.28       -0.68      2.72 o
   7   8   1       67.56       69.56      3.03 o
  -2   9   1      136.20      143.74      6.16 o
  -1   9   1      137.73      130.42      4.05 o
   0   9   1       31.31       30.76      1.88 o
   1   9   1      120.05      108.69      3.54 o
   2   9   1      441.98      451.95      7.49 o
   3   9   1      670.32      676.92     11.13 o
   4   9   1      958.29      901.03     13.33 o
   5   9   1      507.29      520.33     10.78 o
   6   9   1       42.65       48.56      2.60 o
   0  10   1        9.63       12.33      3.73 o
   1  10   1      110.47      114.03      9.25 o
   2  10   1       84.28       79.83      3.09 o
   3  10   1       19.04       24.80      1.99 o
   4  10   1       79.45       68.73      2.92 o
  -3 -10   2       24.14       25.97      2.14 o
  -2 -10   2       53.06       61.85      2.39 o
  -1 -10   2       40.93       45.69      2.25 o
  -5  -9   2       97.73      107.90      5.38 o
  -4  -9   2       17.04       18.39      3.06 o
  -3  -9   2        0.55        5.24      3.04 o
  -2  -9   2       59.51       57.26      2.09 o
  -1  -9   2      657.07      626.38      9.02 o
   0  -9   2        2.21       -2.21      3.72 o
   1  -9   2       26.72       29.23      1.77 o
   2  -9   2      183.61      181.21      7.01 o
  -7  -8   2        3.65       12.79      1.89 o
  -6  -8   2      494.25      499.21     10.35 o
  -5  -8   2      175.30      181.53      6.18 o
  -4  -8   2       66.96       60.06      2.50 o
  -3  -8   2      166.26      166.70      5.28 o
  -2  -8   2      409.70      406.23      8.40 o
  -1  -8   2       47.60       60.31      2.16 o
   0  -8   2      121.54      129.22      3.54 o
   1  -8   2        0.88        2.71      3.02 o
   2  -8   2        2.74       -3.08      3.08 o
   3  -8   2      113.84      133.99      5.76 o
   4  -8   2        6.24        5.36      3.53 o
  -7  -7   2        4.62        0.70      3.11 o
  -6  -7   2       91.30       94.73      3.94 o
  -5  -7   2       45.00       49.64      2.84 o
  -4  -7   2       22.99       24.74      1.80 o
  -3  -7   2      513.14      488.12      8.34 o
  -2  -7   2       25.32       27.81      1.59 o
  -1  -7   2      502.79      476.39      6.66 o
   0  -7   2     1801.47     1754.11     14.63 o
   1  -7   2      719.29      683.23      7.99 o
   2  -7   2      183.48      195.36      5.76 o
   3  -7   2      113.70      106.00      4.98 o
   4  -7   2      103.71      115.57      5.16 o
   5  -7   2       68.17       63.54      2.71 o
  -8  -6   2       16.53       20.44      3.65 o
  -7  -6   2      156.95      187.43      6.17 o
  -6  -6   2        3.34        2.79      2.72 o
  -5  -6   2        2.07        9.16      1.24 o
  -4  -6   2     3349.97     3357.44     20.29 o
  -3  -6   2       39.10       42.80      1.91 o
  -2  -6   2       93.00       95.50      3.69 o
  -1  -6   2       37.80       38.72      1.56 o
   0  -6   2        7.93       12.38      1.78 o
   1  -6   2      564.30      576.81     14.62 o
   2  -6   2        0.52        5.04      1.93 o
   3  -6   2      327.49      288.79      6.83 o
   4  -6   2      241.38      242.73      6.77 o
   5  -6   2       14.29       17.13      2.95 o
   6  -6   2      326.38      366.83      8.83 o
  -8  -5   2      533.46      570.74     10.89 o
  -7  -5   2       58.19       54.75      2.88 o
  -6  -5   2      230.50      247.62      6.30 o
  -5  -5   2      295.90      292.12      6.35 o
  -4  -5   2      306.15      327.22      6.16 o
  -3  -5   2      650.27      623.65      7.79 o
  -2  -5   2        0.66        6.84      1.62 o
  -1  -5   2      532.94      542.14      5.56 o
   0  -5   2     4028.38     4047.16     13.28 o
   1  -5   2      143.97      140.27      3.27 o
   2  -5   2      398.20      414.37      6.62 o
   3  -5   2       96.53      106.27      3.79 o
   4  -5   2       17.89        3.52      2.70 o
   5  -5   2      954.64      921.76     12.74 o
   6  -5   2       16.75       21.67      1.83 o
   7  -5   2      263.10      244.39      8.07 o
  -9  -4   2        9.47        9.90      2.97 o
  -8  -4   2        0.14        8.52      2.68 o
  -7  -4   2       12.17        7.28      2.76 o
  -6  -4   2      178.48      194.00      5.64 o
  -5  -4   2        0.06       -1.90      1.90 o
  -4  -4   2     1036.82     1085.08     10.05 o
  -3  -4   2      132.40      132.25      3.46 o
  -2  -4   2     1803.84     1754.71     11.11 o
  -1  -4   2     2216.48     2240.69      9.87 o
   0  -4   2      668.20      642.22      5.35 o
   1  -4   2      227.39      245.88      8.60 o
   2  -4   2       29.68       39.18      1.78 o
   3  -4   2      450.88      395.73      6.40 o
   4  -4   2     2135.99     2195.82     16.21 o
   5  -4   2      184.35      194.02      5.53 o
   6  -4   2       42.88       40.04      1.94 o
   7  -4   2       37.66       29.78      1.96 o
  -9  -3   2        0.55       12.65      3.26 o
  -8  -3   2      455.60      472.95      9.75 o
  -7  -3   2       92.51       97.56      4.42 o
  -6  -3   2     2197.91     2299.55     16.89 o
  -5  -3   2       24.33       31.53      1.47 o
  -4  -3   2      212.89      237.97      4.71 o
  -3  -3   2      245.69      267.59      4.46 o
  -2  -3   2     1604.54     1627.70      9.56 o
  -1  -3   2     4913.01     4863.64     29.08 o
   0  -3   2      636.06      658.62      4.12 o
   1  -3   2      120.97      125.29      2.31 o
   2  -3   2     1027.99     1015.75      8.24 o
   3  -3   2     3160.90     3025.77     15.72 o
   4  -3   2     1266.88     1179.79     11.02 o
   5  -3   2      205.11      196.44      5.15 o
   6  -3   2       18.36       20.38      1.50 o
   7  -3   2        0.68        0.63      2.06 o
   8  -3   2      364.13      367.57      9.38 o
  -9  -2   2        1.77       11.06      2.93 o
  -8  -2   2       25.09       21.87      3.66 o
  -7  -2   2       94.28       99.05      4.42 o
  -6  -2   2       91.69       95.57      3.86 o
  -5  -2   2      729.37      742.00      8.60 o
  -4  -2   2     3548.18     3824.07     17.01 o
  -3  -2   2     1784.56     1860.18     10.31 o
  -2  -2   2     3389.28     3400.88     12.36 o
  -1  -2   2      393.15      375.79      5.77 o
   0  -2   2     2938.97     2961.31     12.16 o
   1  -2   2     1352.99     1346.31      6.03 o
   2  -2   2     4985.28     4630.93     15.71 o
   3  -2   2       77.11       86.49      2.73 o
   4  -2   2      218.49      211.27      4.57 o
   5  -2   2     2907.70     2609.24     16.93 o
   6  -2   2      246.20      220.35      5.96 o
   7  -2   2     1565.46     1419.79     15.47 o
   8  -2   2       83.13       70.15      3.78 o
  -9  -1   2       44.29       52.73      2.64 o
  -8  -1   2      771.73      777.05     12.05 o
  -7  -1   2        8.01        8.38      2.37 o
  -6  -1   2      161.04      162.23      4.77 o
  -5  -1   2      428.86      495.45      6.89 o
  -4  -1   2     3692.61     4028.87     17.15 o
  -3  -1   2        0.88        4.26      1.01 o
  -2  -1   2      323.15      318.73      3.63 o
  -1  -1   2     2757.86     2649.37     14.87 o
   0  -1   2     2362.11     2162.75     16.91 o
   1  -1   2     5004.48     4256.26     64.85 o
   2  -1   2     5949.48     5528.94     15.33 o
   3  -1   2      424.13      373.18      4.70 o
   4  -1   2       44.75       41.65      1.90 o
   5  -1   2      258.99      233.46      5.01 o
   6  -1   2     4255.22     3766.18     21.62 o
   7  -1   2       26.69       21.78      1.95 o
   8  -1   2      181.69      168.53      6.12 o
  -9   0   2      190.00      186.74      7.02 o
  -8   0   2      169.09      167.52      6.07 o
  -7   0   2      269.96      257.82      6.39 o
  -6   0   2       28.44       29.15      1.84 o
  -5   0   2        2.11        7.06      1.75 o
  -4   0   2      401.04      352.04      5.36 o
  -3   0   2     1585.55     1885.00     10.07 o
  -2   0   2     1942.57     2004.94      8.59 o
  -1   0   2     1928.35     1860.03      9.73 o
   0   0   2      976.57     1053.80      2.77 o
   1   0   2      960.06      919.47      6.00 o
   2   0   2    12327.10    11041.51     20.44 o
   3   0   2     6986.53     6172.97     18.02 o
   4   0   2        0.34        0.82      1.51 o
   5   0   2     2677.58     2442.20     15.12 o
   6   0   2      579.19      546.58      8.04 o
   7   0   2      105.62       97.13      4.46 o
   8   0   2        4.55        1.27      2.60 o
   9   0   2        0.05        5.23      2.92 o
  -8   1   2       49.87       41.15      2.17 o
  -7   1   2       61.65       67.76      3.42 o
  -6   1   2      660.60      641.31      9.20 o
  -5   1   2     1712.66     1623.31     12.99 o
  -4   1   2      168.62      175.86      4.03 o
  -3   1   2     1126.43     1179.34      8.38 o
  -2   1   2     2424.98     2787.49     10.88 o
  -1   1   2     1752.21     1825.01     27.99 o
   0   1   2      124.11      182.89      1.88 o
   1   1   2     7988.29     8028.40     76.14 o
   2   1   2     2508.06     2768.44      9.89 o
   3   1   2      387.34      396.20      4.49 o
   4   1   2    11114.96    11504.00     28.78 o
   5   1   2      944.56      964.72      9.48 o
   6   1   2       67.06       65.00      2.81 o
   7   1   2      745.93      756.21     10.49 o
   8   1   2      355.96      355.61      8.26 o
   9   1   2      200.97      223.79      7.37 o
  -8   2   2       23.93       17.60      2.00 o
  -7   2   2        7.28        4.69      2.90 o
  -6   2   2     1261.76     1285.82     13.46 o
  -5   2   2      483.68      520.89      7.71 o
  -4   2   2      531.62      570.93      7.32 o
  -3   2   2      356.53      365.58      5.16 o
  -2   2   2      124.13      126.55      2.71 o
  -1   2   2     4067.38     4521.30     48.74 o
   0   2   2    17096.04    19659.97    144.62 o
   1   2   2     5084.95     5415.94     25.67 o
   2   2   2        5.07        6.55      0.58 o
   3   2   2     2639.82     2934.84     12.60 o
   4   2   2     2846.90     3032.67     14.80 o
   5   2   2      217.42      253.05      5.06 o
   6   2   2     1246.50     1294.01     12.24 o
   7   2   2      479.76      467.49      8.50 o
   8   2   2      994.90     1052.41     13.73 o
   9   2   2       36.50       36.10      2.24 o
  -8   3   2        2.74        2.25      3.26 o
  -7   3   2      197.57      193.74      5.96 o
  -6   3   2        5.93        6.95      2.46 o
  -5   3   2      141.97      155.24      4.66 o
  -4   3   2      424.86      414.53      6.64 o
  -3   3   2      208.28      221.61      4.67 o
  -2   3   2     4203.39     4448.33     17.13 o
  -1   3   2      244.49      321.67      3.49 o
   0   3   2     1080.92     1114.66     11.89 o
   1   3   2     1001.88     1077.67      5.81 o
   2   3   2     1368.15     1553.88      9.03 o
   3   3   2     2602.83     2701.62     12.95 o
   4   3   2      316.37      371.01      5.71 o
   5   3   2     2852.40     3110.89     17.37 o
   6   3   2     1500.25     1554.14     13.70 o
   7   3   2      716.18      770.72     10.86 o
   8   3   2        6.44       10.50      3.61 o
   9   3   2       10.23        6.54      3.61 o
  -7   4   2        0.46        6.20      2.86 o
  -6   4   2      171.89      169.30      5.68 o
  -5   4   2       95.94       83.29      4.07 o
  -4   4   2        1.92        6.93      1.73 o
  -3   4   2      241.55      228.86      4.95 o
  -2   4   2        6.60        8.03      1.71 o
  -1   4   2      234.78      263.75      3.70 o
   0   4   2      139.92      180.52      3.59 o
   1   4   2     2715.59     2898.92     10.94 o
   2   4   2     9977.23    10198.63     26.31 o
   3   4   2       97.31      103.38      3.08 o
   4   4   2     1749.74     1853.04     12.83 o
   5   4   2      191.82      188.55      4.86 o
   6   4   2     1037.29     1058.64     11.63 o
   7   4   2       36.22       37.80      2.03 o
   8   4   2       79.85      101.24      4.58 o
   9   4   2      226.39      245.12      7.88 o
  -7   5   2        3.34        6.05      2.98 o
  -6   5   2      141.66      142.34      5.64 o
  -5   5   2       19.09       18.30      1.89 o
  -4   5   2      827.14      826.93     10.88 o
  -3   5   2       71.57       73.27      3.42 o
  -2   5   2        5.58        9.00      1.84 o
  -1   5   2        7.63        8.80      1.24 o
   0   5   2       42.34       48.92      1.64 o
   1   5   2     4717.25     4776.26     15.96 o
   2   5   2      285.71      280.16      5.03 o
   3   5   2     7457.99     7778.37     26.40 o
   4   5   2        6.41       17.24      1.22 o
   5   5   2     1603.99     1660.95     13.93 o
   6   5   2      574.26      576.46      9.01 o
   7   5   2       33.18       31.89      2.01 o
   8   5   2        0.89        0.00      2.83 o
   9   5   2       16.82       19.24      2.14 o
  -6   6   2       97.04      108.37      5.35 o
  -5   6   2      237.61      260.07      7.23 o
  -4   6   2      315.19      323.91      7.68 o
  -3   6   2       26.21       22.29      1.73 o
  -2   6   2     1139.93     1125.80     11.81 o
  -1   6   2      128.26      136.96      3.65 o
   0   6   2     2216.24     2263.65     18.53 o
   1   6   2       95.37       98.23      2.46 o
   2   6   2      279.14      308.28      5.85 o
   3   6   2        3.82        6.71      2.05 o
   4   6   2      447.19      457.38      7.48 o
   5   6   2     1369.69     1380.19     13.56 o
   6   6   2      117.66      124.14      4.83 o
   7   6   2      811.71      879.44     12.63 o
   8   6   2        3.03        8.51      2.46 o
  -5   7   2        1.66       -2.23      2.94 o
  -4   7   2        9.81       16.51      3.26 o
  -3   7   2       30.16       32.66      1.90 o
  -2   7   2      110.02       97.43      4.50 o
  -1   7   2     1973.06     1985.21     13.42 o
   0   7   2      147.50      148.76      4.00 o
   1   7   2      598.72      578.69      9.55 o
   2   7   2     1682.06     1651.76     14.35 o
   3   7   2      141.53      125.91      4.71 o
   4   7   2      514.41      532.93      8.72 o
   5   7   2      115.10      106.17      4.50 o
   6   7   2      155.49      145.20      6.00 o
   7   7   2        6.53        9.48      2.79 o
   8   7   2       56.72       68.13      3.39 o
  -4   8   2      229.76      256.59      7.56 o
  -3   8   2        3.87        6.80      2.59 o
  -2   8   2      236.12      249.91      6.83 o
  -1   8   2       38.41       33.92      1.81 o
   0   8   2      418.37      405.86      6.88 o
   1   8   2       51.12       50.20      2.08 o
   2   8   2       86.31       76.57      3.34 o
   3   8   2     1709.28     1621.17     15.75 o
   4   8   2      194.67      194.49      6.15 o
   5   8   2      140.98      137.17      5.30 o
   6   8   2       20.03       18.82      2.01 o
   7   8   2       12.55       11.17      3.59 o
  -2   9   2        0.83       13.07      2.67 o
  -1   9   2       62.56       63.98      2.27 o
   0   9   2      467.43      462.37      8.31 o
   1   9   2      228.18      236.22      5.52 o
   2   9   2      989.62      910.96     13.20 o
   3   9   2        2.84       13.98      2.42 o
   4   9   2      458.32      420.76      9.23 o
   5   9   2        0.61       -0.70      2.40 o
   6   9   2       10.96        9.78      2.94 o
   0  10   2      100.50       81.04      3.18 o
   1  10   2      437.97      419.67     14.37 o
   2  10   2       46.87       54.21      2.34 o
   3  10   2        1.02        0.00      2.85 o
   4  10   2       23.20       15.87      3.27 o
  -2 -10   3      331.49      357.13      7.40 o
  -1 -10   3       18.22       22.95      2.82 o
  -5  -9   3      215.49      186.21      6.57 o
  -4  -9   3       54.66       49.88      2.43 o
  -3  -9   3      408.32      386.50      9.01 o
  -2  -9   3       21.14       19.35      1.79 o
  -1  -9   3      540.19      580.25      8.72 o
   0  -9   3       65.37       73.61      2.94 o
   1  -9   3       96.99       99.08      3.40 o
   2  -9   3       33.37       36.94      2.24 o
  -6  -8   3       96.71      101.24      4.19 o
  -5  -8   3        1.59       -3.17      3.17 o
  -4  -8   3      504.35      443.08      8.80 o
  -3  -8   3      572.71      526.43      9.66 o
  -2  -8   3      141.75      133.96      5.49 o
  -1  -8   3      329.49      324.33      7.69 o
   0  -8   3       24.05       27.10      1.77 o
   1  -8   3       20.68       16.99      2.43 o
   2  -8   3      207.87      221.44      6.58 o
   3  -8   3       36.46       34.73      2.19 o
   4  -8   3       40.93       42.17      3.11 o
  -7  -7   3      421.71      426.24      9.42 o
  -6  -7   3       42.09       50.00      2.48 o
  -5  -7   3       24.72       23.20      1.80 o
  -4  -7   3        7.80       12.64      2.23 o
  -3  -7   3      225.73      200.32      5.89 o
  -2  -7   3       11.43       12.05      2.14 o
  -1  -7   3      171.07      179.26      4.11 o
   0  -7   3      686.16      733.73      8.36 o
   1  -7   3      403.24      413.14      6.54 o
   2  -7   3        7.10       -2.20      3.12 o
   3  -7   3      406.23      370.44      8.41 o
   4  -7   3       98.55      125.76      5.10 o
   5  -7   3        0.50        6.04      2.33 o
  -8  -6   3      116.52      110.27      4.77 o
  -7  -6   3        5.39       13.71      2.71 o
  -6  -6   3      708.65      647.37     10.46 o
  -5  -6   3       61.52       64.35      3.05 o
  -4  -6   3      358.53      354.59      6.99 o
  -3  -6   3      944.51      970.58     10.65 o
  -2  -6   3        6.70        9.32      1.98 o
  -1  -6   3      301.30      277.38      4.57 o
   0  -6   3      137.66      128.99      3.38 o
   1  -6   3       62.37       77.44      2.37 o
   2  -6   3        2.23        1.87      1.95 o
   3  -6   3      652.60      648.07     10.33 o
   4  -6   3      624.12      646.76     10.77 o
   5  -6   3      191.80      179.89      6.32 o
   6  -6   3        3.64       -3.40      3.40 o
  -8  -5   3        0.77        4.18      2.83 o
  -7  -5   3        0.53        8.48      2.50 o
  -6  -5   3      100.76       93.61      4.27 o
  -5  -5   3      260.22      257.60      5.89 o
  -4  -5   3      846.19      856.97      9.86 o
  -3  -5   3       52.81       58.94      2.83 o
  -2  -5   3     1607.98     1616.67     12.08 o
  -1  -5   3      223.81      209.25      3.61 o
   0  -5   3      416.23      414.92      4.40 o
   1  -5   3       32.85       33.36      1.25 o
   2  -5   3      978.85     1034.00     10.59 o
   3  -5   3       87.58      101.61      3.72 o
   4  -5   3      133.37      167.43      5.07 o
   5  -5   3      402.06      442.53      8.83 o
   6  -5   3       11.80       15.25      2.91 o
   7  -5   3      106.38      100.62      4.70 o
  -9  -4   3       30.73       33.73      2.38 o
  -8  -4   3        6.12       14.64      3.01 o
  -7  -4   3      295.67      296.23      7.48 o
  -6  -4   3      412.49      447.02      7.89 o
  -5  -4   3     2054.84     2025.86     15.04 o
  -4  -4   3      974.57      996.94      9.83 o
  -3  -4   3      530.58      509.89      6.48 o
  -2  -4   3     1389.98     1309.81      9.87 o
  -1  -4   3      160.86      166.34      2.97 o
   0  -4   3      852.57      824.76      5.47 o
   1  -4   3     2854.08     2786.27     19.60 o
   2  -4   3      442.83      493.64      6.59 o
   3  -4   3       46.28       44.20      2.26 o
   4  -4   3      552.07      538.98      8.40 o
   5  -4   3      272.47      282.58      6.52 o
   6  -4   3      153.65      168.95      5.75 o
   7  -4   3      165.20      142.75      5.84 o
  -9  -3   3       28.01       33.19      2.39 o
  -8  -3   3       27.33       31.58      2.10 o
  -7  -3   3        2.78        0.55      2.43 o
  -6  -3   3     2577.98     2677.90     18.35 o
  -5  -3   3       78.96       78.18      3.28 o
  -4  -3   3       61.84       56.85      2.71 o
  -3  -3   3       71.66       67.66      2.55 o
  -2  -3   3      231.10      224.55      3.90 o
  -1  -3   3     1424.76     1445.58     12.24 o
   0  -3   3      141.88      171.58      2.25 o
   1  -3   3      114.56      112.84      2.26 o
   2  -3   3      577.61      589.92      6.42 o
   3  -3   3      270.17      249.56      4.93 o
   4  -3   3      971.71      933.97     10.00 o
   5  -3   3     1431.48     1349.04     13.06 o
   6  -3   3      253.92      239.13      6.42 o
   7  -3   3       99.02       86.65      3.91 o
   8  -3   3       50.52       41.57      2.52 o
  -9  -2   3      178.04      192.94      6.73 o
  -8  -2   3      136.34      139.10      5.69 o
  -7  -2   3      692.95      694.06     10.46 o
  -6  -2   3       82.82       97.31      4.09 o
  -5  -2   3      440.14      461.96      6.97 o
  -4  -2   3      288.44      301.25      5.09 o
  -3  -2   3      281.00      302.95      4.42 o
  -2  -2   3     2165.22     2148.67     10.21 o
  -1  -2   3      349.46      343.15      5.28 o
   0  -2   3     5800.79     5475.15     16.62 o
   1  -2   3     2100.06     1987.51     32.20 o
   2  -2   3      391.33      356.48      4.48 o
   3  -2   3     1702.31     1591.38     10.65 o
   4  -2   3     1359.35     1315.54     10.96 o
   5  -2   3       50.46       39.59      2.18 o
   6  -2   3      242.23      212.42      5.80 o
   7  -2   3        6.56        1.18      2.81 o
   8  -2   3       13.60       19.40      1.94 o
  -9  -1   3       59.61       61.43      2.94 o
  -8  -1   3      274.20      312.32      8.06 o
  -7  -1   3       42.72       42.93      2.11 o
  -6  -1   3       95.83       93.09      3.90 o
  -5  -1   3      450.49      465.30      7.03 o
  -4  -1   3     4098.14     3920.29     17.27 o
  -3  -1   3      703.74      674.77      6.21 o
  -2  -1   3        3.40       10.22      0.63 o
  -1  -1   3     2140.02     2008.71     14.68 o
   0  -1   3     4255.49     3724.05     11.31 o
   1  -1   3     5782.17     5048.97     53.98 o
   2  -1   3     2515.56     2297.04     10.15 o
   3  -1   3      801.91      753.22      6.74 o
   4  -1   3       92.12       72.38      2.76 o
   5  -1   3      389.29      323.04      6.09 o
   6  -1   3      141.22      140.56      4.81 o
   7  -1   3      314.90      265.83      6.94 o
   8  -1   3      185.92      147.01      5.67 o
  -9   0   3      124.44      119.81      4.82 o
  -8   0   3      630.81      561.62     10.30 o
  -7   0   3       31.15       20.98      1.78 o
  -6   0   3        8.48        9.32      2.07 o
  -5   0   3        9.65        6.88      2.26 o
  -4   0   3     1425.20     1606.28     11.24 o
  -3   0   3      162.10      221.26      3.66 o
  -2   0   3     2493.59     2600.89     10.30 o
  -1   0   3     4647.44     4256.99     47.41 o
   0   0   3        4.12       -0.84      0.84 o
   1   0   3     1212.53     1303.52     10.01 o
   2   0   3    10323.16     9391.87     19.47 o
   3   0   3      434.42      381.26      4.54 o
   4   0   3      371.80      362.70      5.30 o
   5   0   3      320.39      289.10      5.42 o
   6   0   3      125.45      116.77      4.16 o
   7   0   3      152.38      142.89      4.86 o
   8   0   3        7.06        3.17      2.89 o
   9   0   3       10.60       18.00      3.04 o
  -8   1   3        0.36       13.51      3.13 o
  -7   1   3      442.82      442.79      8.54 o
  -6   1   3      952.66      964.28     11.24 o
  -5   1   3       60.49       62.57      3.08 o
  -4   1   3      139.28      183.62      4.15 o
  -3   1   3     3639.47     3928.76     15.56 o
  -2   1   3     5277.91     5965.09     16.57 o
  -1   1   3     3899.24     4181.60     44.45 o
   0   1   3     2204.05     2510.45      8.10 o
   1   1   3     6185.92     6353.01     54.77 o
   2   1   3      260.41      261.49      3.26 o
   3   1   3     1606.03     1669.76      9.37 o
   4   1   3       44.88       43.52      1.96 o
   5   1   3      711.64      763.83      8.42 o
   6   1   3      421.02      408.06      7.18 o
   7   1   3        2.23        3.61      2.54 o
   8   1   3      132.90      138.42      5.63 o
   9   1   3       59.58       57.41      3.04 o
  -8   2   3       10.99       12.82      3.02 o
  -7   2   3      115.43      105.10      4.07 o
  -6   2   3     1504.49     1549.81     14.55 o
  -5   2   3        1.03        6.20      2.17 o
  -4   2   3     1067.49     1123.28     10.27 o
  -3   2   3     2144.68     2321.31     12.86 o
  -2   2   3      110.01      123.17      2.76 o
  -1   2   3       11.59       22.47      0.80 o
   0   2   3     5112.38     5619.32     18.51 o
   1   2   3     4282.65     4709.69     13.71 o
   2   2   3      153.38      168.92      2.87 o
   3   2   3      552.37      572.91      5.66 o
   4   2   3     5530.64     6160.32     21.37 o
   5   2   3      506.04      534.69      7.16 o
   6   2   3       68.49       79.69      3.47 o
   7   2   3       11.10       13.86      2.71 o
   8   2   3      382.71      403.72      8.78 o
   9   2   3       11.05       15.45      1.71 o
  -8   3   3      100.96      100.77      4.65 o
  -7   3   3        1.20        1.28      3.07 o
  -6   3   3       13.24       11.37      3.00 o
  -5   3   3        1.59        1.37      1.90 o
  -4   3   3       61.39       54.65      2.41 o
  -3   3   3       22.39       26.80      1.63 o
  -2   3   3     1218.66     1336.72      9.58 o
  -1   3   3      588.54      653.84      5.57 o
   0   3   3    20160.89    23882.51    140.17 o
   1   3   3     2524.90     2751.82      9.45 o
   2   3   3      500.57      531.14      5.39 o
   3   3   3      517.22      515.18      5.79 o
   4   3   3      412.89      437.92      6.02 o
   5   3   3        0.02        3.25      1.68 o
   6   3   3      305.38      342.57      6.68 o
   7   3   3       81.42      107.77      4.22 o
   8   3   3      441.20      478.41      9.39 o
   9   3   3      213.15      225.14      7.60 o
  -7   4   3      219.49      230.56      7.10 o
  -6   4   3      257.95      263.66      7.47 o
  -5   4   3      246.64      247.47      6.19 o
  -4   4   3      516.69      565.84      8.36 o
  -3   4   3      735.66      758.02      8.80 o
  -2   4   3     1566.79     1679.81     11.81 o
  -1   4   3      698.64      775.07     22.24 o
   0   4   3     2924.71     3269.13     10.71 o
   1   4   3      399.89      409.50      4.27 o
   2   4   3     3673.00     3792.91     16.10 o
   3   4   3      820.70      858.47      8.11 o
   4   4   3     3543.38     3677.82     18.19 o
   5   4   3       21.09       25.74      1.43 o
   6   4   3        3.38        2.29      2.16 o
   7   4   3       61.37       81.70      3.72 o
   8   4   3      353.25      361.58      8.54 o
   9   4   3       43.17       50.28      2.90 o
  -7   5   3       11.99       16.78      3.19 o
  -6   5   3        6.77        8.61      3.15 o
  -5   5   3       11.03       16.35      3.01 o
  -4   5   3        0.76       10.09      2.34 o
  -3   5   3      309.91      296.09      6.10 o
  -2   5   3     3061.96     3186.17     18.13 o
  -1   5   3      101.54       97.60      2.89 o
   0   5   3      294.77      300.25      5.89 o
   1   5   3      274.93      301.52      5.81 o
   2   5   3     2462.96     2600.20     14.80 o
   3   5   3      146.54      173.08      4.28 o
   4   5   3       44.11       44.27      1.98 o
   5   5   3      429.29      477.36      7.61 o
   6   5   3       55.50       60.55      3.34 o
   7   5   3      119.82      139.86      4.97 o
   8   5   3     1020.42     1115.18     14.64 o
   9   5   3        6.39        6.16      3.18 o
  -6   6   3      124.43      132.04      5.91 o
  -5   6   3        8.00       11.88      3.43 o
  -4   6   3     1080.26     1103.67     13.39 o
  -3   6   3     1066.59     1055.70     12.31 o
  -2   6   3       13.64       14.98      2.63 o
  -1   6   3      685.32      690.19      7.19 o
   0   6   3      315.58      356.51      5.25 o
   1   6   3      156.10      154.68      3.97 o
   2   6   3      671.97      642.89      8.35 o
   3   6   3      160.29      153.69      4.43 o
   4   6   3      535.80      533.14      8.10 o
   5   6   3       10.17       14.98      2.65 o
   6   6   3      463.30      435.55      8.55 o
   7   6   3      262.46      267.75      7.02 o
   8   6   3       25.42       34.75      2.33 o
  -5   7   3       23.36        8.95      3.66 o
  -4   7   3       39.67       42.92      2.81 o
  -3   7   3      120.86      111.10      4.98 o
  -2   7   3       45.42       40.75      1.94 o
  -1   7   3       47.40       46.32      2.01 o
   0   7   3     3280.67     3341.71     17.07 o
   1   7   3     1366.71     1381.71     10.70 o
   2   7   3        7.78       10.82      1.36 o
   3   7   3       15.62        8.43      2.63 o
   4   7   3      236.39      247.00      6.07 o
   5   7   3       25.27       29.29      1.78 o
   6   7   3      810.67      805.20     11.87 o
   7   7   3       63.96       54.24      2.48 o
   8   7   3      154.56      158.42      6.24 o
  -4   8   3      168.87      162.79      6.50 o
  -3   8   3      166.09      167.62      6.21 o
  -2   8   3       51.95       57.75      2.99 o
  -1   8   3      580.37      559.93      8.09 o
   0   8   3      319.68      324.24      6.07 o
   1   8   3      675.63      632.10      8.43 o
   2   8   3        3.20        8.03      1.71 o
   3   8   3      102.87       82.54      3.68 o
   4   8   3      794.10      738.82     11.15 o
   5   8   3      771.21      772.84     11.61 o
   6   8   3      239.45      252.41      7.35 o
   7   8   3       19.63       17.87      3.65 o
  -2   9   3      102.04       90.89      4.30 o
  -1   9   3      205.09      200.25      7.92 o
   0   9   3       30.23       17.57      2.56 o
   1   9   3       55.79       59.77      2.54 o
   2   9   3       63.04       62.74      2.55 o
   3   9   3       30.59       24.84      2.07 o
   4   9   3      301.34      314.03      7.86 o
   5   9   3        4.57       -3.61      3.61 o
   6   9   3        9.84        9.03      3.45 o
   0  10   3        0.52        6.09      2.63 o
   1  10   3      141.77      124.40      4.23 o
   2  10   3      296.75      308.44      6.68 o
   3  10   3       59.63       50.26      2.67 o
   4  10   3       15.36       19.66      4.28 o
  -5  -9   4      192.34      195.77      7.20 o
  -4  -9   4       12.52        9.18      3.26 o
  -3  -9   4       43.66       36.75      2.34 o
  -2  -9   4      427.17      438.57      7.59 o
  -1  -9   4       71.12       67.52      2.49 o
   0  -9   4        6.09       11.70      1.90 o
   1  -9   4        9.08        2.92      2.60 o
   2  -9   4        1.56        3.80      3.06 o
  -6  -8   4       37.10       27.62      2.30 o
  -5  -8   4       30.13       29.68      1.98 o
  -4  -8   4      430.13      433.18      8.69 o
  -3  -8   4      463.73      426.46      8.92 o
  -2  -8   4      121.78      113.25      4.85 o
  -1  -8   4      208.69      220.89      6.02 o
   0  -8   4        0.94        8.39      2.36 o
   1  -8   4        5.98       13.78      1.97 o
   2  -8   4       75.72       70.08      3.86 o
   3  -8   4      234.33      245.20      7.67 o
  -7  -7   4        1.47        0.00      2.81 o
  -6  -7   4       11.57       20.53      1.61 o
  -5  -7   4      212.63      196.83      6.44 o
  -4  -7   4     1076.83     1066.60     12.74 o
  -3  -7   4       60.45       56.86      2.69 o
  -2  -7   4       16.57       15.35      2.92 o
  -1  -7   4      429.01      383.66      6.14 o
   0  -7   4       29.10       28.94      2.52 o
   1  -7   4       79.96       73.96      2.63 o
   2  -7   4     1264.69     1231.86     14.04 o
   3  -7   4       61.72       63.63      3.10 o
   4  -7   4       36.04       45.59      2.23 o
   5  -7   4       25.28       13.01      4.18 o
  -8  -6   4        0.13       -3.80      3.80 o
  -7  -6   4      766.78      744.11     12.40 o
  -6  -6   4      185.02      199.02      6.14 o
  -5  -6   4     1686.55     1603.64     15.58 o
  -4  -6   4      344.82      327.61      6.86 o
  -3  -6   4       33.31       28.74      1.60 o
  -2  -6   4      447.05      447.18      7.15 o
  -1  -6   4       41.20       38.88      1.69 o
   0  -6   4      910.58      953.84      8.57 o
   1  -6   4      145.08      139.99      3.71 o
   2  -6   4       25.05       27.25      1.69 o
   3  -6   4       12.66       16.38      2.91 o
   4  -6   4       20.10       29.73      1.84 o
   5  -6   4      155.60      148.71      6.12 o
   6  -6   4      388.40      373.25      9.19 o
  -8  -5   4       47.29       51.52      2.75 o
  -7  -5   4      117.57      122.69      5.09 o
  -6  -5   4     1676.33     1609.47     15.85 o
  -5  -5   4       79.65       75.80      3.10 o
  -4  -5   4       35.35       40.04      2.23 o
  -3  -5   4      499.63      444.04      6.92 o
  -2  -5   4        0.52       -1.86      1.86 o
  -1  -5   4        4.56        1.93      1.31 o
   0  -5   4     2287.16     2337.97     14.97 o
   1  -5   4      156.25      164.97      3.56 o
   2  -5   4       44.88       41.04      2.29 o
   3  -5   4        0.87        2.26      2.06 o
   4  -5   4      651.04      608.84      9.51 o
   5  -5   4        1.21        3.58      2.53 o
   6  -5   4        8.91       16.12      3.08 o
  -8  -4   4        6.50       10.86      2.96 o
  -7  -4   4      431.48      411.80      8.63 o
  -6  -4   4      313.75      298.71      6.90 o
  -5  -4   4        3.49        3.84      2.31 o
  -4  -4   4      184.20      181.19      4.66 o
  -3  -4   4       76.94       85.36      3.02 o
  -2  -4   4     4420.49     4316.39     18.22 o
  -1  -4   4       19.66       17.91      1.30 o
   0  -4   4        3.87        8.07      1.13 o
   1  -4   4      774.50      797.94      9.16 o
   2  -4   4       58.22       54.95      2.60 o
   3  -4   4       19.58       69.34      2.91 o
   4  -4   4      796.13      757.75      9.79 o
   5  -4   4      318.20      281.90      6.67 o
   6  -4   4      152.58      164.10      5.35 o
   7  -4   4       57.63       63.77      3.01 o
  -9  -3   4       36.21       39.38      2.71 o
  -8  -3   4      831.36      873.93     12.96 o
  -7  -3   4      254.09      286.92      6.94 o
  -6  -3   4      118.48       98.93      4.72 o
  -5  -3   4      136.63      162.18      4.50 o
  -4  -3   4      754.70      753.65      8.29 o
  -3  -3   4       86.12       96.91      2.89 o
  -2  -3   4       34.19       45.63      2.14 o
  -1  -3   4     1219.97     1234.24      7.58 o
   0  -3   4       95.16      110.58      1.92 o
   1  -3   4     2347.65     2228.83     18.14 o
   2  -3   4     6039.07     5516.85     20.19 o
   3  -3   4      431.23      394.40      5.98 o
   4  -3   4        6.74        1.19      2.14 o
   5  -3   4       46.58       56.83      2.64 o
   6  -3   4       11.81       15.26      2.81 o
   7  -3   4      124.54      128.32      5.11 o
   8  -3   4      172.85      158.57      6.43 o
  -9  -2   4      167.96      202.98      7.06 o
  -8  -2   4      146.17      139.22      5.82 o
  -7  -2   4      180.72      198.87      6.16 o
  -6  -2   4      329.95      304.42      6.57 o
  -5  -2   4      205.46      219.29      5.08 o
  -4  -2   4     1958.44     1821.42     12.24 o
  -3  -2   4        4.21        7.14      1.50 o
  -2  -2   4     4523.28     3978.50     14.59 o
  -1  -2   4       61.95       77.07      2.84 o
   0  -2   4      816.72      752.99     12.84 o
   1  -2   4     1774.11     1683.01     18.08 o
   2  -2   4     1575.22     1551.47      9.60 o
   3  -2   4     1954.88     1761.77     11.38 o
   4  -2   4        8.89        7.98      1.75 o
   5  -2   4       48.11       42.09      2.00 o
   6  -2   4      237.20      211.83      6.07 o
   7  -2   4       12.87       13.63      2.89 o
   8  -2   4      149.94      132.65      5.35 o
  -9  -1   4      290.15      314.99      8.56 o
  -8  -1   4       86.45       98.66      4.14 o
  -7  -1   4      490.88      487.34      8.94 o
  -6  -1   4      659.62      594.04      8.96 o
  -5  -1   4      608.62      557.00      7.55 o
  -4  -1   4      711.32      712.22      7.59 o
  -3  -1   4      190.01      177.65      3.50 o
  -2  -1   4       71.98       84.28      2.24 o
  -1  -1   4     9365.57     8346.71     66.39 o
   0  -1   4     3260.53     3072.62     20.85 o
   1  -1   4        2.76        5.86      0.51 o
   2  -1   4     3309.47     3178.65     12.43 o
   3  -1   4      132.14      118.97      2.98 o
   4  -1   4      200.88      199.39      4.26 o
   5  -1   4      663.53      545.45      7.68 o
   6  -1   4      868.90      752.89     10.12 o
   7  -1   4       80.46       95.03      4.28 o
   8  -1   4      112.99       93.15      4.22 o
  -8   0   4      449.94      462.57      9.51 o
  -7   0   4        6.24        6.04      2.50 o
  -6   0   4       41.00       49.85      2.21 o
  -5   0   4       36.29       30.89      1.50 o
  -4   0   4     1469.41     1611.87     11.40 o
  -3   0   4     1385.13     1373.82      9.13 o
  -2   0   4     1261.14     1235.98      7.53 o
  -1   0   4      829.16      806.16      9.66 o
   0   0   4     1813.79     1750.57      8.70 o
   1   0   4     1588.41     1562.91     11.61 o
   2   0   4     2895.06     2745.08     10.86 o
   3   0   4     2424.24     2361.14     11.58 o
   4   0   4     1313.14     1294.50      9.95 o
   5   0   4      756.01      686.52      8.15 o
   6   0   4      500.00      437.62      7.43 o
   7   0   4      107.88      105.96      4.51 o
   8   0   4       44.01       47.16      2.26 o
   9   0   4        8.09        5.28      2.80 o
  -8   1   4        8.57       14.41      3.31 o
  -7   1   4       60.00       58.28      3.22 o
  -6   1   4      330.86      394.08      7.44 o
  -5   1   4      243.28      243.20      5.43 o
  -4   1   4       10.80       17.52      1.34 o
  -3   1   4      341.26      417.83      5.32 o
  -2   1   4      147.80      197.16      3.26 o
  -1   1   4     1136.37     1223.10     16.00 o
   0   1   4     1331.11     1493.66      8.20 o
   1   1   4     3167.82     3609.82     44.07 o
   2   1   4     1190.90     1253.87      7.24 o
   3   1   4        3.02       -1.31      1.31 o
   4   1   4      426.18      452.01      5.92 o
   5   1   4      384.53      397.00      6.26 o
   6   1   4      500.30      470.48      7.62 o
   7   1   4      584.73      568.93      9.22 o
   8   1   4       38.14       33.45      1.89 o
   9   1   4        2.09        4.91      1.52 o
  -8   2   4       47.14       46.47      2.56 o
  -7   2   4      183.00      157.95      6.27 o
  -6   2   4       39.34       49.23      2.48 o
  -5   2   4      131.47      152.59      4.56 o
  -4   2   4      148.53      193.12      4.51 o
  -3   2   4      102.58       92.64      2.99 o
  -2   2   4     1604.91     1810.48     10.27 o
  -1   2   4     1554.53     1622.55      8.53 o
   0   2   4     2237.70     2402.98     18.82 o
   1   2   4      117.02      134.47      2.03 o
   2   2   4     5212.96     5713.26     16.55 o
   3   2   4       15.65       14.79      0.83 o
   4   2   4        3.60        7.07      0.93 o
   5   2   4      239.74      240.83      4.99 o
   6   2   4       64.35       65.82      2.96 o
   7   2   4      332.89      349.03      7.39 o
   8   2   4      269.08      271.52      7.31 o
   9   2   4       53.59       51.01      3.07 o
  -8   3   4        0.42        2.30      3.46 o
  -7   3   4       57.42       53.28      2.33 o
  -6   3   4        3.63        6.61      2.87 o
  -5   3   4       33.50       27.42      1.77 o
  -4   3   4        7.37        8.16      1.24 o
  -3   3   4      693.78      706.33      7.88 o
  -2   3   4     2076.10     2419.84     13.19 o
  -1   3   4      823.14      795.49      9.02 o
   0   3   4     1157.03     1316.19      5.97 o
   1   3   4       77.03       76.83      2.14 o
   2   3   4       40.28       25.09      1.27 o
   3   3   4      239.45      257.26      4.21 o
   4   3   4      839.50      896.40      8.69 o
   5   3   4      176.32      194.24      4.66 o
   6   3   4       38.26       36.61      1.83 o
   7   3   4        5.72        5.28      2.21 o
   8   3   4     1204.43     1271.49     15.21 o
   9   3   4        0.25       13.92      3.00 o
  -7   4   4       13.11        5.64      3.27 o
  -6   4   4        1.67        3.63      3.06 o
  -5   4   4      331.72      342.37      7.39 o
  -4   4   4      396.11      395.73      7.21 o
  -3   4   4      533.62      523.23      7.46 o
  -2   4   4     1409.19     1552.07     11.65 o
  -1   4   4        9.85       15.39      0.87 o
   0   4   4     1137.59     1253.14      9.31 o
   1   4   4      464.48      498.78      4.72 o
   2   4   4     1477.00     1545.20     10.45 o
   3   4   4       96.64      100.15      3.08 o
   4   4   4       54.43       55.78      2.39 o
   5   4   4      166.52      154.01      4.36 o
   6   4   4      357.39      383.49      7.21 o
   7   4   4      116.67      125.27      5.38 o
   8   4   4      223.99      227.56      7.04 o
   9   4   4      354.12      367.31      9.11 o
  -6   5   4      136.10      151.47      6.07 o
  -5   5   4      323.40      328.29      7.69 o
  -4   5   4      172.23      171.41      5.32 o
  -3   5   4        1.03        0.45      1.81 o
  -2   5   4       49.45       55.93      2.62 o
  -1   5   4      241.82      269.49      8.70 o
   0   5   4       28.60       32.36      1.21 o
   1   5   4       80.03      100.99      2.60 o
   2   5   4     3272.01     3338.42     16.96 o
   3   5   4       43.99       36.13      1.91 o
   4   5   4      272.57      283.49      5.67 o
   5   5   4      187.14      180.68      5.23 o
   6   5   4     2542.40     2557.85     18.84 o
   7   5   4       98.47       97.20      4.61 o
   8   5   4      209.77      206.37      6.99 o
   9   5   4       27.05       20.12      2.34 o
  -6   6   4        2.58       10.44      2.47 o
  -5   6   4      129.74      109.54      5.44 o
  -4   6   4       26.58       23.50      1.96 o
  -3   6   4       25.48       25.22      1.90 o
  -2   6   4     1215.74     1232.39     12.43 o
  -1   6   4      503.41      482.90      7.28 o
   0   6   4       83.55       88.74      2.49 o
   1   6   4        9.00       13.98      1.84 o
   2   6   4       42.63       46.63      2.26 o
   3   6   4      217.30      241.81      5.32 o
   4   6   4        0.74        1.32      1.82 o
   5   6   4      331.70      347.50      7.09 o
   6   6   4       58.40       58.43      2.53 o
   7   6   4      149.54      136.51      5.76 o
   8   6   4      280.80      291.64      8.34 o
  -5   7   4      101.18       87.95      4.53 o
  -4   7   4       62.27       76.64      3.35 o
  -3   7   4        0.66       -2.39      2.67 o
  -2   7   4      270.90      258.96      6.53 o
  -1   7   4      457.61      448.94      6.59 o
   0   7   4      178.05      197.38      4.59 o
   1   7   4      264.35      265.48      4.96 o
   2   7   4      893.24      905.43     10.81 o
   3   7   4      217.21      188.38      5.48 o
   4   7   4      108.87       97.61      4.29 o
   5   7   4      162.65      185.84      5.80 o
   6   7   4      147.42      140.23      5.73 o
   7   7   4      366.10      344.22      8.64 o
   8   7   4       35.03       37.45      2.30 o
  -4   8   4      112.82      121.96      5.52 o
  -3   8   4       80.01       85.11      3.86 o
  -2   8   4      350.80      358.26      8.19 o
  -1   8   4       31.93       31.35      1.93 o
   0   8   4      156.06      151.27      3.85 o
   1   8   4       85.30       98.93      2.95 o
   2   8   4       34.79       30.95      2.98 o
   3   8   4      680.15      683.38     10.42 o
   4   8   4       67.59       54.57      2.46 o
   5   8   4       65.56       65.94      3.31 o
   6   8   4      468.23      447.16      9.64 o
   7   8   4        1.47        6.73      3.49 o
  -2   9   4        8.78        1.47      3.52 o
  -1   9   4       18.12       14.01      3.13 o
   0   9   4       55.74       51.31      2.07 o
   1   9   4        4.17        0.65      2.89 o
   2   9   4      158.52      141.93      4.06 o
   3   9   4       63.44       67.04      3.47 o
   4   9   4      139.54      151.41      5.64 o
   5   9   4      795.34      752.52     12.64 o
   6   9   4       20.69       20.39      3.98 o
   0  10   4       68.51       71.90      3.02 o
   1  10   4       15.21        8.64      2.98 o
   2  10   4       21.17       19.13      3.11 o
   3  10   4      130.11      135.18      5.97 o
   4  10   4      406.19      433.75      9.81 o
  -5  -9   5      207.76      193.19      7.40 o
  -4  -9   5      203.32      200.27      6.98 o
  -3  -9   5       70.15       88.23      3.93 o
  -2  -9   5        7.61        6.42      2.63 o
  -1  -9   5      192.38      191.63      4.85 o
   0  -9   5      349.70      376.18      8.88 o
   1  -9   5      125.47      113.80      3.73 o
  -6  -8   5      273.48      283.10      8.47 o
  -5  -8   5       58.97       73.53      3.38 o
  -4  -8   5        1.70        5.08      2.49 o
  -3  -8   5      289.61      270.62      7.17 o
  -2  -8   5       56.97       67.59      3.28 o
  -1  -8   5     1449.50     1441.02     18.57 o
   0  -8   5      174.92      162.35      4.07 o
   1  -8   5      291.58      318.83     16.19 o
   2  -8   5        9.73       12.75      1.85 o
   3  -8   5      153.56      181.04      6.74 o
  -7  -7   5      392.64      373.30      9.35 o
  -6  -7   5       44.32       47.87      2.63 o
  -4  -7   5       64.38       68.20      3.23 o
  -3  -7   5       44.48       42.21      2.46 o
  -2  -7   5      634.39      701.84      9.92 o
  -1  -7   5       19.47        8.71      2.79 o
   0  -7   5      405.00      422.37      6.74 o
   1  -7   5       49.01       53.76      1.87 o
   2  -7   5      200.35      211.15      6.20 o
   3  -7   5     1130.65     1178.87     14.70 o
   4  -7   5       28.00       27.74      2.01 o
   5  -7   5        3.62        8.56      3.27 o
  -8  -6   5      192.49      182.18      7.10 o
  -7  -6   5      128.60      130.49      5.85 o
  -6  -6   5        4.30        6.00      2.40 o
  -5  -6   5       19.47       12.42      2.79 o
  -4  -6   5      144.09      145.82      5.30 o
  -3  -6   5     1864.46     1712.37     14.63 o
  -2  -6   5       13.36       10.86      2.14 o
  -1  -6   5       44.87       47.39      1.89 o
   0  -6   5       50.83       48.36      1.99 o
   1  -6   5     1126.39     1164.24     16.56 o
   2  -6   5      341.89      349.55      6.96 o
   3  -6   5      236.75      216.35      6.25 o
   4  -6   5      305.65      277.67      7.29 o
   5  -6   5      208.56      205.80      6.84 o
   6  -6   5        3.50        3.81      3.21 o
  -8  -5   5       84.73       88.77      4.30 o
  -7  -5   5       21.43       13.98      3.70 o
  -6  -5   5       97.56      106.52      4.82 o
  -5  -5   5     1100.08     1077.62     12.02 o
  -4  -5   5     1618.39     1543.34     13.64 o
  -3  -5   5        0.73        4.27      1.89 o
  -2  -5   5      226.18      242.49      5.01 o
  -1  -5   5     2020.08     2052.70     16.55 o
   0  -5   5      156.06      151.46      2.98 o
   1  -5   5     4505.60     4475.23     18.95 o
   2  -5   5       69.58       65.79      3.24 o
   3  -5   5       50.01       49.35      2.07 o
   4  -5   5       20.50       26.12      1.65 o
   5  -5   5      269.99      283.16      7.21 o
   6  -5   5       73.11       80.13      3.79 o
  -8  -4   5       21.46       19.44      3.77 o
  -7  -4   5       17.74       16.18      3.24 o
  -6  -4   5      160.50      160.59      5.24 o
  -5  -4   5       74.10       83.14      3.21 o
  -4  -4   5      408.01      416.39      6.77 o
  -3  -4   5       84.73       76.69      2.94 o
  -2  -4   5       94.91       82.16      3.13 o
  -1  -4   5     2206.88     2132.63     22.25 o
   0  -4   5     6434.77     6109.97     33.03 o
   1  -4   5      127.21      151.95      3.36 o
   2  -4   5      194.62      180.10      4.57 o
   3  -4   5        0.72       -1.88      1.88 o
   4  -4   5        9.06        6.05      2.22 o
   5  -4   5       55.69       57.49      2.30 o
   6  -4   5       16.17       19.03      1.75 o
   7  -4   5       76.88       77.28      3.77 o
  -8  -3   5       46.99       38.34      2.46 o
  -7  -3   5      624.14      636.63     10.36 o
  -6  -3   5     1465.52     1359.56     13.67 o
  -5  -3   5       22.80       19.54      1.35 o
  -4  -3   5      177.18      169.96      4.47 o
  -3  -3   5     1119.54     1026.63      8.94 o
  -2  -3   5     1207.69     1093.77      8.64 o
  -1  -3   5     5175.40     4722.07     38.66 o
   0  -3   5      470.47      460.41      3.83 o
   1  -3   5     1276.05     1207.86     11.01 o
   2  -3   5       35.85       36.12      1.70 o
   3  -3   5     1008.41      962.96      9.53 o
   4  -3   5     1599.17     1562.30     13.24 o
   5  -3   5      366.41      351.17      7.11 o
   6  -3   5        2.10        2.78      2.24 o
   7  -3   5       15.52        7.16      3.56 o
   8  -3   5        3.60        7.67      3.34 o
  -9  -2   5        1.23        9.30      3.29 o
  -8  -2   5      721.37      766.10     11.98 o
  -7  -2   5       31.50       33.09      2.04 o
  -6  -2   5      817.02      707.27      9.72 o
  -5  -2   5      327.14      303.82      5.99 o
  -4  -2   5     1928.36     1771.78     12.38 o
  -3  -2   5      364.46      318.31      4.96 o
  -2  -2   5     8059.30     6948.24     20.33 o
  -1  -2   5       76.68       67.75      1.72 o
   0  -2   5     1100.98     1027.45      7.95 o
   1  -2   5     2447.00     2271.47     17.69 o
   2  -2   5     1573.87     1416.13      9.50 o
   3  -2   5     2553.05     2347.52     13.50 o
   4  -2   5       68.74       82.43      3.15 o
   5  -2   5       61.55       66.48      2.68 o
   6  -2   5        1.65        5.59      1.85 o
   7  -2   5       42.95       39.99      2.14 o
   8  -2   5      214.88      181.53      7.20 o
  -8  -1   5      434.95      460.79      9.47 o
  -7  -1   5       69.59       68.26      3.43 o
  -6  -1   5      207.36      217.36      5.86 o
  -5  -1   5      265.13      257.77      5.43 o
  -4  -1   5     2028.01     1833.87     12.49 o
  -3  -1   5     5556.88     5056.80     18.20 o
  -2  -1   5     5402.45     4851.69     16.03 o
  -1  -1   5     3011.49     2715.89     27.06 o
   0  -1   5     1192.88     1065.24      4.64 o
   1  -1   5     1195.03     1166.39     11.80 o
   2  -1   5       31.31       18.06      0.84 o
   3  -1   5       57.45       49.46      2.12 o
   4  -1   5     1684.18     1590.50     11.81 o
   5  -1   5       91.49       87.93      3.41 o
   6  -1   5        5.66       12.28      2.33 o
   7  -1   5      628.52      628.69     10.09 o
   8  -1   5       88.34       80.84      3.86 o
  -8   0   5      413.29      437.04      9.79 o
  -7   0   5       11.23       12.94      3.22 o
  -6   0   5       27.32       48.08      2.30 o
  -5   0   5       18.85       24.07      1.48 o
  -4   0   5     2359.58     2306.43     14.08 o
  -3   0   5       41.13       64.62      2.49 o
  -2   0   5      362.09      355.93      4.31 o
  -1   0   5     4376.71     4167.97     40.00 o
   0   0   5    13391.54    12949.82    277.14 o
   1   0   5    10840.90     9674.39     99.22 o
   2   0   5      574.07      512.29      5.03 o
   3   0   5      330.49      311.87      4.45 o
   4   0   5      380.07      329.34      5.39 o
   5   0   5      222.49      208.99      4.90 o
   6   0   5       17.92       20.73      1.36 o
   7   0   5       34.77       32.68      1.79 o
   8   0   5        5.10       10.37      2.60 o
   9   0   5       23.70       18.83      2.10 o
  -8   1   5       31.66       37.34      2.21 o
  -7   1   5      187.56      197.05      6.21 o
  -6   1   5       79.20       67.79      3.36 o
  -5   1   5      447.41      484.23      7.66 o
  -4   1   5     9830.20    10933.66     31.73 o
  -3   1   5      492.76      527.23      6.13 o
  -2   1   5     3611.38     4050.66     14.88 o
  -1   1   5     7339.25     7882.94     89.32 o
   0   1   5     8178.69     8780.12     27.27 o
   1   1   5     1700.51     1775.98     13.92 o
   2   1   5     2491.64     2446.22     10.95 o
   3   1   5     2777.35     2816.82     12.92 o
   4   1   5      246.02      247.01      4.57 o
   5   1   5      599.54      608.47      7.92 o
   6   1   5      954.24      980.69     10.97 o
   7   1   5      447.22      443.28      8.15 o
   8   1   5        0.85        5.05      2.23 o
   9   1   5       12.26        0.74      3.66 o
  -8   2   5       94.98      107.86      4.32 o
  -7   2   5        2.35        6.18      2.47 o
  -6   2   5      555.61      602.73      9.54 o
  -5   2   5      396.34      478.24      7.89 o
  -4   2   5       31.46       40.18      1.97 o
  -3   2   5     2550.86     2732.78     14.63 o
  -2   2   5      500.47      522.68      5.84 o
  -1   2   5      265.97      284.50      3.53 o
   0   2   5     8608.39     9257.19     76.26 o
   1   2   5       12.04       15.65      0.76 o
   2   2   5     1154.32     1200.80      7.93 o
   3   2   5     1828.93     1860.75     10.76 o
   4   2   5      113.37      128.38      3.52 o
   5   2   5      199.72      210.76      4.81 o
   6   2   5     1185.13     1196.04     11.91 o
   7   2   5      592.73      656.75     10.19 o
   8   2   5       27.08       36.71      2.20 o
   9   2   5       86.75       99.60      4.11 o
  -7   3   5        2.74        0.00      3.03 o
  -6   3   5     1051.08     1090.29     13.09 o
  -5   3   5      279.18      293.04      6.66 o
  -4   3   5      431.33      472.67      7.49 o
  -3   3   5      158.60      171.05      4.22 o
  -2   3   5     6857.93     7257.85     23.41 o
  -1   3   5      638.68      657.42      5.31 o
   0   3   5      458.00      510.51      4.93 o
   1   3   5     1762.37     1897.55      8.36 o
   2   3   5     1064.07     1031.05      7.97 o
   3   3   5      351.66      364.58      5.06 o
   4   3   5     1453.12     1659.48     11.90 o
   5   3   5      192.89      199.50      4.93 o
   6   3   5        5.04       11.15      1.91 o
   7   3   5        2.70        1.07      1.89 o
   8   3   5      397.87      426.16      9.14 o
   9   3   5       75.92       66.53      3.48 o
  -7   4   5      372.03      377.36      8.95 o
  -5   4   5        1.68       -2.40      2.40 o
  -4   4   5       80.13       87.93      4.22 o
  -3   4   5      106.87      121.31      3.84 o
  -2   4   5     1711.30     1833.41     12.92 o
  -1   4   5     1003.86     1021.30     11.65 o
   0   4   5       39.53       49.75      1.61 o
   1   4   5       22.87       17.96      0.81 o
   2   4   5      116.17      117.50      3.40 o
   3   4   5      901.59      972.67      8.88 o
   4   4   5     4008.03     4321.02     20.24 o
   5   4   5      431.15      431.44      7.13 o
   6   4   5      144.61      139.59      4.77 o
   7   4   5       20.61       28.93      1.76 o
   8   4   5       35.70       25.31      2.26 o
   9   4   5        2.80        3.02      3.54 o
  -6   5   5      141.47      152.56      5.86 o
  -5   5   5      221.01      241.93      6.85 o
  -4   5   5     1426.53     1453.78     14.66 o
  -3   5   5     1030.64     1062.93     11.53 o
  -2   5   5      210.32      208.44      5.20 o
  -1   5   5        0.88       -1.42      1.42 o
   0   5   5     2502.73     2613.23     23.57 o
   1   5   5        7.04       13.31      1.02 o
   2   5   5     1856.51     1882.36     12.92 o
   3   5   5        7.56        4.58      2.08 o
   4   5   5      164.82      166.70      4.43 o
   5   5   5      278.05      290.11      6.18 o
   6   5   5      156.99      169.79      5.57 o
   7   5   5      138.15      124.22      5.21 o
   8   5   5      222.68      246.27      7.86 o
  -6   6   5        8.93       12.84      3.56 o
  -5   6   5      268.65      251.02      7.56 o
  -4   6   5      912.00      948.70     12.81 o
  -3   6   5      142.44      151.16      5.06 o
  -2   6   5       27.30       20.71      1.52 o
  -1   6   5        7.07       11.02      1.82 o
   0   6   5       44.55       50.65      3.17 o
   1   6   5      197.85      196.20      3.96 o
   2   6   5     3077.31     3130.30     18.31 o
   3   6   5        7.18       11.93      2.07 o
   4   6   5      291.17      288.54      6.02 o
   5   6   5        0.14        4.95      1.98 o
   6   6   5     1506.94     1547.84     15.73 o
   7   6   5       47.21       46.78      2.23 o
   8   6   5       16.19       20.84      3.72 o
  -5   7   5      204.70      165.71      7.43 o
  -4   7   5       40.28       39.99      2.39 o
  -3   7   5       97.87       94.06      4.69 o
  -2   7   5        7.47        8.83      2.40 o
  -1   7   5      106.55      113.38      4.12 o
   0   7   5     1232.89     1192.66     10.42 o
   1   7   5       13.96       19.07      1.82 o
   2   7   5      347.47      324.92      6.97 o
   3   7   5        1.42       19.38      1.47 o
   4   7   5      142.75      138.73      4.97 o
   5   7   5      232.77      237.58      6.58 o
   6   7   5      277.98      269.23      7.59 o
   7   7   5       81.16       80.13      4.01 o
   8   7   5      393.74      395.03      9.91 o
  -4   8   5        8.49        4.66      3.80 o
  -3   8   5        4.88       11.18      2.66 o
  -2   8   5      186.00      182.37      6.69 o
  -1   8   5       55.13       55.17      2.37 o
   0   8   5        6.98       12.61      1.29 o
   1   8   5        0.43        2.02      1.67 o
   2   8   5       73.22       74.84      5.15 o
   3   8   5      306.51      301.84      7.31 o
   4   8   5     1227.52     1164.23     13.95 o
   5   8   5       58.15       44.71      2.69 o
   6   8   5       43.48       48.79      2.51 o
   7   8   5       25.65       32.34      2.21 o
  -2   9   5      147.55      128.38      5.88 o
  -1   9   5       69.36       58.35      2.09 o
   0   9   5      280.33      260.37      5.86 o
   1   9   5        5.87        7.83      2.61 o
   2   9   5       20.76       25.15      1.68 o
   3   9   5      594.39      558.03     10.33 o
   4   9   5       83.94       77.24      3.78 o
   5   9   5       48.64       50.41      2.58 o
   6   9   5        0.98       -0.75      3.06 o
   0  10   5       98.54       90.85      3.54 o
   1  10   5       52.48       48.99      2.67 o
   2  10   5        3.02       -2.14      2.49 o
   3  10   5       20.47       17.86      3.41 o
   4  10   5      140.95      145.99      6.27 o
  -4  -9   6       60.99       61.53      3.29 o
  -3  -9   6      141.05      160.16      6.21 o
  -2  -9   6      884.43      864.19     10.95 o
  -1  -9   6      292.99      323.43      6.88 o
   0  -9   6       30.70       30.75      2.17 o
   1  -9   6       58.48       65.29      2.94 o
  -6  -8   6      233.43      273.68      8.04 o
  -5  -8   6       31.07       29.15      2.33 o
  -4  -8   6       39.50       37.34      2.30 o
  -3  -8   6      169.80      160.24      6.10 o
  -2  -8   6      548.65      566.77     10.12 o
  -1  -8   6      255.44      262.76      5.75 o
   0  -8   6      257.02      287.94      6.38 o
   1  -8   6       95.60      102.14      3.27 o
   2  -8   6      613.82      639.57     11.65 o
   3  -8   6       20.95       16.03      2.07 o
  -7  -7   6       37.77       34.47      2.57 o
  -6  -7   6      180.07      185.28      6.60 o
  -5  -7   6      594.93      539.05     10.32 o
  -4  -7   6      761.87      727.74     11.32 o
  -3  -7   6      124.94      112.13      4.71 o
  -2  -7   6      192.44      186.24      5.71 o
  -1  -7   6      560.21      584.91      7.60 o
   0  -7   6       20.37       21.01      2.15 o
   1  -7   6     1284.90     1307.61     22.97 o
   2  -7   6      151.07      173.22      5.80 o
   3  -7   6      207.78      213.24      6.51 o
   4  -7   6        4.72       -3.37      3.37 o
  -7  -6   6      383.20      351.14      8.95 o
  -6  -6   6       18.02       16.68      2.88 o
  -5  -6   6       20.60       21.41      1.85 o
  -4  -6   6     1385.17     1274.91     13.40 o
  -3  -6   6      310.79      280.14      6.45 o
  -2  -6   6      910.96      897.50     10.76 o
  -1  -6   6     1939.44     1967.73     25.30 o
   0  -6   6     1452.47     1442.24     13.46 o
   1  -6   6       42.82       46.60      2.66 o
   2  -6   6       56.60       51.59      2.45 o
   3  -6   6      250.87      258.91      6.67 o
   4  -6   6        0.30       -3.08      3.08 o
   5  -6   6      239.97      224.99      7.37 o
  -8  -5   6        5.77        2.24      4.04 o
  -7  -5   6        1.52        1.30      2.70 o
  -6  -5   6       83.70       76.76      3.20 o
  -5  -5   6      308.54      321.81      6.84 o
  -4  -5   6      305.29      291.45      6.70 o
  -3  -5   6     4917.89     4713.57     22.94 o
  -2  -5   6        0.65       -1.76      1.76 o
  -1  -5   6      954.38      919.42      7.91 o
   0  -5   6      177.15      169.81      3.23 o
   1  -5   6        0.52        0.92      1.73 o
   2  -5   6       22.37       20.93      1.45 o
   3  -5   6      243.26      225.37      6.04 o
   4  -5   6      406.21      400.53      8.25 o
   5  -5   6       22.74       25.54      1.88 o
   6  -5   6        4.07        6.27      2.49 o
  -8  -4   6      126.95      120.20      4.73 o
  -7  -4   6      111.89      103.09      5.06 o
  -6  -4   6     1988.48     1883.66     16.90 o
  -5  -4   6      356.82      306.97      6.61 o
  -4  -4   6      419.28      423.61      7.00 o
  -3  -4   6      398.32      368.67      6.16 o
  -2  -4   6     2714.91     2528.20     14.78 o
  -1  -4   6     1013.62     1007.20      7.49 o
   0  -4   6      339.02      322.93      3.84 o
   1  -4   6     5037.23     4786.23     35.62 o
   2  -4   6       10.81       16.01      1.11 o
   3  -4   6        0.30        8.29      1.55 o
   4  -4   6      124.74      119.08      4.75 o
   5  -4   6        7.73        7.65      2.53 o
   6  -4   6       21.36       21.34      1.77 o
   7  -4   6      153.77      141.19      5.98 o
  -8  -3   6       16.62        6.91      3.75 o
  -7  -3   6      564.27      529.91      9.74 o
  -6  -3   6      708.61      667.89      9.85 o
  -5  -3   6     2260.18     2102.78     15.84 o
  -4  -3   6     2056.96     1957.48     14.03 o
  -3  -3   6       72.91       73.77      2.90 o
  -2  -3   6     2615.93     2337.49     13.19 o
  -1  -3   6     1265.30     1223.71      7.90 o
   0  -3   6       28.07       21.12      0.73 o
   1  -3   6      109.22       88.85      2.42 o
   2  -3   6     2343.57     2169.14     13.42 o
   3  -3   6       18.94       20.49      1.12 o
   4  -3   6      748.80      715.28      9.26 o
   5  -3   6      644.60      626.60      9.32 o
   6  -3   6       65.41       57.58      2.57 o
   7  -3   6        1.20        2.00      2.76 o
  -8  -2   6      197.23      199.85      6.71 o
  -7  -2   6       55.64       68.25      3.26 o
  -6  -2   6      454.43      422.48      7.65 o
  -5  -2   6     1667.78     1521.99     13.05 o
  -4  -2   6      152.90      159.60      4.15 o
  -3  -2   6     2304.67     2029.85     12.35 o
  -2  -2   6     2624.58     2309.06     12.21 o
  -1  -2   6     6117.21     5485.14     55.42 o
   0  -2   6      337.92      357.73      3.22 o
   1  -2   6      154.02      159.63      2.62 o
   2  -2   6        2.12        2.35      1.41 o
   3  -2   6        0.24        2.80      1.55 o
   4  -2   6       91.75       82.95      3.34 o
   5  -2   6     1130.73     1059.01     11.65 o
   6  -2   6     1223.67     1102.36     12.86 o
   7  -2   6      266.95      220.25      6.47 o
   8  -2   6       34.09       29.39      2.27 o
  -8  -1   6      121.38      125.85      6.00 o
  -7  -1   6        5.12        5.19      2.49 o
  -6  -1   6      704.97      646.25      9.44 o
  -5  -1   6       26.53       25.30      1.56 o
  -4  -1   6     4569.06     4281.94     19.67 o
  -3  -1   6        2.75        8.86      1.62 o
  -2  -1   6     8519.35     7307.52     20.92 o
  -1  -1   6      731.10      677.21      4.77 o
   0  -1   6      670.63      650.51      3.97 o
   1  -1   6      794.44      791.31      5.15 o
   2  -1   6     1598.92     1447.21      9.31 o
   3  -1   6     1908.00     1823.12     11.50 o
   4  -1   6      133.37      124.00      3.67 o
   5  -1   6       26.90       21.67      1.47 o
   6  -1   6       26.63       26.02      1.71 o
   7  -1   6        1.55        4.62      2.16 o
   8  -1   6       22.23       22.27      1.82 o
  -8   0   6       67.56       81.24      4.20 o
  -7   0   6      792.79      847.47     12.00 o
  -6   0   6      525.32      532.27      8.64 o
  -5   0   6     1462.39     1382.87     12.63 o
  -4   0   6      288.88      287.48      5.48 o
  -3   0   6     1146.41     1084.77      8.79 o
  -2   0   6        5.52        4.58      1.37 o
  -1   0   6      136.15      146.40      2.27 o
   0   0   6     3371.57     3287.49      8.47 o
   1   0   6      314.83      323.35      3.23 o
   2   0   6     2206.38     2089.59     10.61 o
   3   0   6     2375.69     2308.89     12.29 o
   4   0   6       12.16       14.67      1.14 o
   5   0   6       35.13       28.31      1.65 o
   6   0   6      192.44      189.07      5.24 o
   7   0   6     1769.49     1658.82     16.00 o
   8   0   6       68.85       74.32      3.50 o
   9   0   6       71.05       68.71      3.08 o
  -8   1   6      438.35      485.05     10.23 o
  -7   1   6       25.95       38.81      2.04 o
  -6   1   6     1891.90     2010.89     16.87 o
  -5   1   6      589.05      643.96      9.07 o
  -4   1   6     1083.83     1224.58     10.90 o
  -3   1   6     1148.97     1239.13      9.67 o
  -2   1   6      183.32      167.74      3.35 o
  -1   1   6      172.59      175.17      2.50 o
   0   1   6        1.12        3.89      0.81 o
   1   1   6     5272.77     5378.61     31.30 o
   2   1   6        8.67       12.36      0.68 o
   3   1   6       10.15       16.54      0.98 o
   4   1   6     2080.16     2107.61     13.20 o
   5   1   6      302.28      268.03      5.60 o
   6   1   6      489.07      482.64      8.23 o
   7   1   6      274.78      279.57      7.15 o
   8   1   6       94.16       89.90      3.89 o
   9   1   6       53.27       51.03      2.65 o
  -8   2   6      257.77      299.61      8.75 o
  -7   2   6      649.33      665.88     11.06 o
  -6   2   6       18.42       11.78      3.19 o
  -5   2   6      284.58      313.10      6.61 o
  -4   2   6     2375.90     2571.88     16.47 o
  -3   2   6       13.00       11.24      2.13 o
  -2   2   6     2005.98     2043.97     11.83 o
  -1   2   6      334.29      391.84      6.19 o
   0   2   6      611.56      672.36      6.13 o
   1   2   6      202.10      203.12      2.74 o
   2   2   6     2719.92     3006.84     13.02 o
   3   2   6      198.69      188.52      3.73 o
   4   2   6     1126.71     1255.20     10.30 o
   5   2   6     3874.75     3887.16     19.81 o
   6   2   6      223.77      235.93      5.91 o
   7   2   6       24.60       28.15      1.75 o
   8   2   6       80.46       87.34      3.83 o
   9   2   6        0.70       -2.88      2.88 o
  -7   3   6      235.73      236.80      7.24 o
  -6   3   6      149.18      150.73      5.59 o
  -5   3   6      844.89      893.60     11.28 o
  -4   3   6        1.52       -1.27      2.40 o
  -3   3   6     1195.00     1314.55     11.16 o
  -2   3   6      799.85      889.32      8.55 o
  -1   3   6      623.70      688.38      5.69 o
   0   3   6     2164.77     2417.48     16.65 o
   1   3   6      423.54      442.79      7.28 o
   2   3   6      758.90      802.49      7.30 o
   3   3   6      218.20      207.49      3.99 o
   4   3   6      836.23      875.70      8.94 o
   5   3   6        3.37        0.38      1.91 o
   6   3   6      235.32      217.19      5.80 o
   7   3   6       92.47      105.42      4.59 o
   8   3   6        6.48       10.26      2.90 o
   9   3   6      298.60      342.17      9.13 o
  -7   4   6       25.97       29.23      2.21 o
  -6   4   6     1714.37     1777.22     18.15 o
  -5   4   6       45.57       43.89      2.49 o
  -4   4   6      139.96      149.51      4.74 o
  -3   4   6        6.05        3.24      2.12 o
  -2   4   6     1188.11     1255.28     10.92 o
  -1   4   6      226.72      272.52      7.70 o
   0   4   6      898.15     1001.17      6.28 o
   1   4   6      487.07      481.79      4.94 o
   2   4   6     1345.20     1444.25     10.57 o
   3   4   6      449.01      464.36      6.49 o
   4   4   6     1892.31     2126.12     14.36 o
   5   4   6      485.19      502.03      7.96 o
   6   4   6      275.32      324.75      7.05 o
   7   4   6       10.01       14.16      2.87 o
   8   4   6      232.54      255.57      7.15 o
   9   4   6       12.36        6.10      3.66 o
  -6   5   6      147.17      149.96      6.31 o
  -5   5   6      736.71      728.67     11.69 o
  -4   5   6        3.90       11.28      2.42 o
  -3   5   6      493.68      482.70      8.13 o
  -2   5   6      367.84      366.65      6.79 o
  -1   5   6      251.77      269.99     10.02 o
   0   5   6       30.47       26.26      1.04 o
   1   5   6       16.57       18.65      1.05 o
   2   5   6     1742.84     1775.07     12.85 o
   3   5   6      394.65      408.53      6.34 o
   4   5   6      597.28      619.87      8.47 o
   5   5   6      410.74      418.88      7.44 o
   6   5   6        7.33        2.06      2.65 o
   7   5   6      238.52      235.66      6.82 o
   8   5   6       84.90       98.45      3.96 o
  -5   6   6       55.28       57.35      3.16 o
  -4   6   6      289.37      297.35      7.33 o
  -3   6   6      821.34      851.96     11.30 o
  -2   6   6      380.67      403.21      7.63 o
  -1   6   6      541.72      562.92      8.13 o
   0   6   6        6.67       12.89      1.97 o
   1   6   6      405.34      431.10      5.66 o
   2   6   6      301.33      306.39      6.15 o
   3   6   6       32.39       39.97      2.25 o
   4   6   6      548.55      548.78      8.38 o
   5   6   6        2.11        8.57      1.94 o
   6   6   6     1068.50     1118.73     13.26 o
   7   6   6       52.00       48.70      2.76 o
   8   6   6      235.88      258.74      7.77 o
  -5   7   6       28.14       20.68      2.16 o
  -4   7   6      432.71      458.20     10.06 o
  -3   7   6       11.99       12.98      2.98 o
  -2   7   6       38.06       43.35      2.02 o
  -1   7   6      283.85      247.77     11.61 o
   0   7   6       17.58       18.53      1.47 o
   1   7   6     1233.80     1240.40     10.47 o
   2   7   6     1416.75     1391.41     13.73 o
   3   7   6      689.89      648.27      9.51 o
   4   7   6       80.69       74.10      3.27 o
   5   7   6      120.44      110.78      4.83 o
   6   7   6        3.43        2.48      2.60 o
   7   7   6        3.69       10.42      2.48 o
  -3   8   6       11.03       15.37      1.78 o
  -2   8   6      188.97      203.06      6.49 o
  -1   8   6       63.26       62.82      2.63 o
   0   8   6      943.58      968.76     10.39 o
   1   8   6      102.09       86.77      2.80 o
   2   8   6       24.70       23.63      1.42 o
   3   8   6      250.93      241.99      6.71 o
   4   8   6      146.62      126.45      5.66 o
   5   8   6       42.49       39.67      2.28 o
   6   8   6      241.90      262.72      7.72 o
   7   8   6        4.83        1.52      3.27 o
  -2   9   6       53.15       41.37      2.50 o
  -1   9   6        9.37        3.29      2.88 o
   0   9   6      234.09      209.00      5.93 o
   1   9   6      103.37       89.12      3.02 o
   2   9   6       82.48       90.02      2.82 o
   3   9   6       90.25       94.77      4.08 o
   4   9   6      759.46      722.35     11.86 o
   5   9   6       38.45       35.42      2.32 o
   6   9   6        0.03        7.67      3.07 o
   1  10   6       36.61       32.76      1.89 o
   2  10   6        0.80        4.49      2.13 o
   3  10   6       79.45       76.10      3.17 o
  -4  -9   7       18.65       12.19      3.92 o
  -3  -9   7       17.35       14.95      1.73 o
  -2  -9   7       49.04       47.99      2.36 o
  -1  -9   7      149.84      158.28      5.02 o
   0  -9   7      315.50      324.03     14.33 o
   1  -9   7       43.33       43.76      2.38 o
  -5  -8   7      369.66      356.96      8.85 o
  -4  -8   7        2.17        1.34      2.78 o
  -3  -8   7       57.25       59.24      2.97 o
  -2  -8   7      618.32      632.29     10.90 o
  -1  -8   7      646.38      689.27      9.21 o
   0  -8   7      146.62      125.34      4.05 o
   1  -8   7        2.03        8.73      1.91 o
   2  -8   7      274.14      263.64      7.80 o
   3  -8   7       25.88       34.38      2.14 o
  -6  -7   7      712.52      767.71     12.59 o
  -5  -7   7      137.03      175.42      5.87 o
  -4  -7   7      235.08      230.96      6.42 o
  -3  -7   7      106.41      114.13      4.56 o
  -2  -7   7      187.66      193.50      5.93 o
  -1  -7   7        1.68        2.08      1.86 o
   0  -7   7       33.76       32.35      1.74 o
   1  -7   7        5.10       -0.25      2.08 o
   2  -7   7      174.33      168.31      6.13 o
   3  -7   7      807.07      876.38     13.13 o
   4  -7   7       11.51       14.66      3.63 o
  -7  -6   7      368.65      377.56      9.41 o
  -6  -6   7        2.80        3.20      2.57 o
  -5  -6   7      455.19      433.87      8.60 o
  -4  -6   7      924.68      909.44     11.80 o
  -3  -6   7     2116.89     1972.85     16.44 o
  -2  -6   7      128.25      158.22      5.11 o
  -1  -6   7       38.39       37.72      1.79 o
   0  -6   7       53.45       65.00      1.93 o
   1  -6   7        0.38        1.45      1.68 o
   2  -6   7      519.11      494.53      8.58 o
   3  -6   7       25.43       31.29      1.82 o
   4  -6   7      279.04      263.65      7.49 o
   5  -6   7       90.94       93.59      3.40 o
  -8  -5   7      968.07      971.76     14.90 o
  -7  -5   7        2.19        4.72      2.50 o
  -6  -5   7       98.96       91.69      4.50 o
  -5  -5   7      138.90      138.06      5.18 o
  -4  -5   7     1285.24     1221.98     12.91 o
  -3  -5   7      214.69      231.53      5.38 o
  -2  -5   7       71.25       63.01      2.57 o
  -1  -5   7      757.71      734.32      7.35 o
   0  -5   7     1222.72     1236.93      8.28 o
   1  -5   7     1180.67     1204.67      9.60 o
   2  -5   7       66.94       63.89      2.98 o
   3  -5   7      400.81      405.99      7.80 o
   4  -5   7      235.14      226.99      6.46 o
   5  -5   7       70.54       96.01      4.50 o
   6  -5   7      422.17      425.72      9.94 o
  -8  -4   7       10.96        2.93      3.77 o
  -7  -4   7      738.68      716.70     11.81 o
  -6  -4   7       38.54       36.71      2.07 o
  -5  -4   7      281.86      280.71      6.33 o
  -4  -4   7     1031.69      990.68     10.83 o
  -3  -4   7      634.94      569.52      7.95 o
  -2  -4   7       15.58       15.08      1.05 o
  -1  -4   7     1637.05     1497.68      9.43 o
   0  -4   7     2983.54     2810.72     11.37 o
   1  -4   7     1018.26     1007.40     19.10 o
   2  -4   7        5.57        6.18      1.81 o
   3  -4   7     2244.13     2129.47     15.91 o
   4  -4   7      334.88      328.22      7.16 o
   5  -4   7     1391.26     1347.18     14.52 o
   6  -4   7        0.16        3.86      2.37 o
   7  -4   7        4.45        1.48      3.18 o
  -8  -3   7       23.06       36.47      2.12 o
  -7  -3   7       77.17       69.37      3.51 o
  -6  -3   7     1082.67      982.94     12.01 o
  -5  -3   7     2555.35     2294.94     16.99 o
  -4  -3   7       14.63       20.67      1.34 o
  -3  -3   7     1474.42     1364.03     11.01 o
  -2  -3   7      373.91      341.74      5.41 o
  -1  -3   7        1.51       10.70      0.88 o
   0  -3   7     1906.62     1771.88      8.19 o
   1  -3   7      141.40      145.32      3.14 o
   2  -3   7     1847.49     1752.25     12.45 o
   3  -3   7      317.35      321.72      6.04 o
   4  -3   7     2592.79     2406.62     17.21 o
   5  -3   7      534.54      524.51      8.97 o
   6  -3   7       13.72       16.76      1.57 o
   7  -3   7       64.24       62.46      3.24 o
  -8  -2   7        6.29        0.70      3.11 o
  -7  -2   7      387.20      332.21      7.94 o
  -6  -2   7     1288.64     1099.32     12.77 o
  -5  -2   7     1811.59     1603.70     13.87 o
  -4  -2   7      101.34       94.89      3.49 o
  -3  -2   7      104.99      108.10      3.42 o
  -2  -2   7     2682.36     2453.85     13.21 o
  -1  -2   7     2622.53     2339.60     16.04 o
   0  -2   7      425.13      345.14      3.40 o
   1  -2   7     1220.10     1060.93      6.89 o
   2  -2   7      843.12      739.57      7.47 o
   3  -2   7      984.79      914.78      9.06 o
   4  -2   7      489.77      446.48      7.16 o
   5  -2   7      863.76      775.22     10.07 o
   6  -2   7      750.67      685.42     10.50 o
   7  -2   7      323.47      327.56      7.93 o
   8  -2   7      219.55      212.59      7.43 o
  -8  -1   7      416.63      394.81      9.31 o
  -7  -1   7      672.56      590.63     10.33 o
  -6  -1   7       36.94       27.03      1.94 o
  -5  -1   7      212.47      181.27      5.09 o
  -4  -1   7      813.78      752.68      8.66 o
  -3  -1   7     1449.74     1346.90     10.18 o
  -2  -1   7     4485.96     4065.46     16.39 o
  -1  -1   7      380.57      355.41      4.68 o
   0  -1   7     2563.17     2331.11      9.28 o
   1  -1   7     1678.25     1581.15      7.75 o
   2  -1   7     8962.98     8011.24     23.20 o
   3  -1   7     2802.79     2587.24     14.27 o
   4  -1   7       21.38       25.16      1.30 o
   5  -1   7     1073.63      944.73     10.72 o
   6  -1   7      836.59      765.97     10.43 o
   7  -1   7      321.36      289.84      7.27 o
   8  -1   7        8.09        4.91      2.88 o
  -8   0   7     1246.75     1294.09     16.33 o
  -7   0   7       80.21       92.82      3.74 o
  -6   0   7       52.89       65.21      3.06 o
  -5   0   7      298.02      292.43      6.15 o
  -4   0   7     1581.03     1593.91     12.46 o
  -3   0   7      408.01      417.29      5.85 o
  -2   0   7      155.00      159.99      3.37 o
  -1   0   7     1341.07     1258.52      6.76 o
   0   0   7     1885.30     1819.90      6.88 o
   1   0   7     1132.89     1133.15     13.65 o
   2   0   7    14068.65    12520.36     28.08 o
   3   0   7        9.70       17.18      1.07 o
   4   0   7     2854.82     2720.54     15.66 o
   5   0   7       27.34       23.51      1.41 o
   6   0   7     1322.13     1257.48     12.90 o
   7   0   7        3.15        1.14      3.08 o
   8   0   7       29.95       25.80      1.80 o
  -8   1   7       18.82       19.81      3.76 o
  -7   1   7      391.35      417.01      8.94 o
  -6   1   7        7.55        8.89      2.78 o
  -5   1   7      469.81      485.27      7.83 o
  -4   1   7     2397.10     2399.79     15.59 o
  -3   1   7        2.40        8.77      1.52 o
  -2   1   7      816.65      889.56      7.77 o
  -1   1   7     1285.59     1255.28     23.36 o
   0   1   7     2692.96     2843.84      8.62 o
   1   1   7     4157.24     4147.78     37.78 o
   2   1   7       70.67       65.20      2.28 o
   3   1   7     5996.87     5844.54     20.25 o
   4   1   7     1734.95     1621.71     11.87 o
   5   1   7      466.50      473.41      7.19 o
   6   1   7     1248.44     1210.52     12.55 o
   7   1   7       21.88       13.33      3.33 o
   8   1   7       22.64       15.72      2.66 o
   9   1   7       45.40       41.89      2.51 o
  -8   2   7        4.26       -0.77      3.74 o
  -7   2   7      168.27      197.70      6.35 o
  -6   2   7      996.71     1068.57     13.06 o
  -5   2   7      959.28      984.58     11.36 o
  -4   2   7      514.56      567.96      7.99 o
  -3   2   7     2248.41     2445.50     14.74 o
  -2   2   7       37.37       38.98      1.88 o
  -1   2   7      142.80      153.17      5.27 o
   0   2   7    10774.06    11192.53     31.66 o
   1   2   7      121.39      130.17      2.41 o
   2   2   7      559.37      627.21      6.28 o
   3   2   7       45.61       45.31      1.85 o
   4   2   7     4039.29     4146.80     19.18 o
   5   2   7      637.79      663.78      8.47 o
   6   2   7       26.04       31.11      1.61 o
   7   2   7      603.66      629.21     10.00 o
   8   2   7      128.22      114.16      5.58 o
   9   2   7        6.79        0.75      3.10 o
  -7   3   7      223.20      234.38      7.52 o
  -6   3   7      338.19      324.11      8.07 o
  -5   3   7        1.37       -0.51      2.49 o
  -4   3   7     1299.84     1374.93     12.85 o
  -3   3   7     1512.97     1666.51     12.89 o
  -2   3   7     2155.06     2188.59     13.59 o
  -1   3   7     7079.93     7601.48    120.44 o
   0   3   7        1.89        3.65      1.08 o
   1   3   7     5368.87     5627.29     24.31 o
   2   3   7      343.48      356.25      5.18 o
   3   3   7       21.32       26.22      1.14 o
   4   3   7     3743.72     3980.77     19.31 o
   5   3   7      348.51      311.56      6.30 o
   6   3   7        0.80        8.47      2.44 o
   7   3   7      130.19      135.84      5.19 o
   8   3   7       99.81      111.76      5.51 o
   9   3   7       74.40       68.39      3.36 o
  -7   4   7      111.33      116.05      4.68 o
  -6   4   7      202.94      189.54      6.71 o
  -5   4   7       75.61       96.60      4.39 o
  -4   4   7      224.55      241.81      6.17 o
  -3   4   7      917.89      988.76     10.56 o
  -2   4   7      908.69      945.88      9.91 o
  -1   4   7       13.86       10.67      1.78 o
   0   4   7        3.46        2.36      1.29 o
   1   4   7     2389.36     2538.47     11.57 o
   2   4   7     8138.58     8265.76     26.27 o
   3   4   7     2871.65     2964.50     16.22 o
   4   4   7       83.08       91.54      3.81 o
   5   4   7      148.51      160.10      4.73 o
   6   4   7      159.03      138.53      5.15 o
   7   4   7      334.62      371.62      7.80 o
   8   4   7      385.11      423.80      9.45 o
   9   4   7        0.55        3.86      2.47 o
  -6   5   7       48.40       51.58      2.55 o
  -5   5   7      277.70      305.60      7.85 o
  -4   5   7       15.00       15.48      3.01 o
  -3   5   7      724.00      738.66      9.93 o
  -2   5   7     1920.00     1993.27     15.44 o
  -1   5   7      360.88      384.31      5.39 o
   0   5   7      393.85      418.50      4.65 o
   1   5   7     1178.01     1210.68      9.61 o
   2   5   7     3168.89     3261.91     17.85 o
   3   5   7      126.48      115.10      4.01 o
   4   5   7      297.96      306.83      6.20 o
   5   5   7      120.98      133.65      4.67 o
   6   5   7      428.47      418.26      8.18 o
   7   5   7       46.80       53.33      2.87 o
   8   5   7      222.37      250.66      7.64 o
  -5   6   7      292.06      273.38      8.00 o
  -4   6   7      187.64      178.27      6.79 o
  -3   6   7       36.77       31.82      2.08 o
  -2   6   7      154.78      155.86      5.14 o
  -1   6   7     2731.26     2697.89     40.31 o
   0   6   7      289.21      261.60      5.33 o
   1   6   7     1730.77     1683.37     11.72 o
   2   6   7       18.74       25.93      1.38 o
   3   6   7      403.50      377.26      6.93 o
   4   6   7      739.42      742.53     10.17 o
   5   6   7       67.17       61.63      3.18 o
   6   6   7      737.86      734.86     11.16 o
   7   6   7        7.16       10.42      2.72 o
   8   6   7        1.66        8.84      3.13 o
  -4   7   7       81.13       75.05      3.51 o
  -3   7   7        0.98        1.27      2.72 o
  -2   7   7      424.00      463.74      8.63 o
  -1   7   7      564.74      559.23     12.26 o
   0   7   7     1676.56     1683.62     21.01 o
   1   7   7      268.16      264.60      6.70 o
   2   7   7       61.19       74.41      3.22 o
   3   7   7     1622.61     1567.93     15.01 o
   4   7   7       36.37       34.34      1.78 o
   5   7   7      162.47      175.32      5.76 o
   6   7   7        6.66        0.00      3.19 o
   7   7   7        2.04       -3.27      3.27 o
  -3   8   7      237.68      255.33      7.56 o
  -2   8   7       43.50       45.50      2.33 o
  -1   8   7      296.84      282.34      6.06 o
   0   8   7        3.08        0.87      2.30 o
   1   8   7      292.29      268.05     13.83 o
   2   8   7      170.45      164.18      4.13 o
   3   8   7      264.09      281.73      7.35 o
   4   8   7      259.44      261.38      6.99 o
   5   8   7       37.73       45.51      2.21 o
   6   8   7      225.48      228.87      7.04 o
   7   8   7      121.05      132.39      6.08 o
  -2   9   7       11.95       18.34      1.98 o
  -1   9   7      331.87      306.98      7.41 o
   0   9   7        0.47        7.00      2.77 o
   1   9   7      135.85      129.68      3.80 o
   2   9   7      314.36      286.33      6.14 o
   3   9   7      118.86      111.91      5.41 o
   4   9   7        3.22        3.44      3.56 o
   5   9   7        0.11       -3.34      3.34 o
   1  10   7      107.28      133.02      4.22 o
   2  10   7        1.55        5.86      1.67 o
   3  10   7       39.48       36.58      2.33 o
  -3  -9   8        0.15       -2.68      2.68 o
  -2  -9   8      302.08      353.98      7.36 o
  -1  -9   8       56.15       59.65      3.70 o
   0  -9   8       52.81       55.33      2.49 o
  -5  -8   8      355.83      346.98      9.10 o
  -4  -8   8       42.14       23.00      4.05 o
  -3  -8   8        4.20       10.67      2.91 o
  -2  -8   8       54.66       63.52      3.28 o
  -1  -8   8       10.32       12.92      2.50 o
   0  -8   8       70.57       72.12      2.73 o
   1  -8   8      552.62      630.76      9.18 o
   2  -8   8      140.70      120.83      5.96 o
  -6  -7   8      195.32      198.79      6.70 o
  -5  -7   8      234.91      240.65      7.13 o
  -4  -7   8       14.58       16.07      1.77 o
  -3  -7   8       24.80       28.66      1.71 o
  -2  -7   8      299.13      309.94      7.26 o
  -1  -7   8      485.97      469.08      7.35 o
   0  -7   8        0.95        2.75      1.76 o
   1  -7   8        0.99       -0.73      1.68 o
   2  -7   8      280.46      260.99      7.67 o
   3  -7   8        5.02        6.83      3.31 o
   4  -7   8      184.64      200.41      7.11 o
  -7  -6   8      122.67      111.19      5.32 o
  -6  -6   8       38.51       54.58      2.61 o
  -5  -6   8       36.48       39.58      2.03 o
  -4  -6   8      848.59      802.57     11.10 o
  -3  -6   8      139.10      119.66      5.02 o
  -2  -6   8      113.54      109.81      4.30 o
  -1  -6   8     1048.76     1056.05     10.29 o
   0  -6   8       89.37      101.25      2.96 o
   1  -6   8       10.24        6.08      1.67 o
   2  -6   8      261.55      296.81      7.02 o
   3  -6   8     1114.02     1183.59     14.26 o
   4  -6   8        1.09        5.97      3.10 o
   5  -6   8       85.34       85.29      4.18 o
  -7  -5   8      190.24      189.88      6.86 o
  -6  -5   8        5.69        5.50      2.42 o
  -5  -5   8       78.71       63.57      2.99 o
  -4  -5   8       61.94       49.33      2.32 o
  -3  -5   8      581.30      574.34      8.69 o
  -2  -5   8      305.90      297.19      6.18 o
  -1  -5   8      352.44      350.57     10.79 o
   0  -5   8     3752.37     3606.85     14.53 o
   1  -5   8      736.30      742.14      7.86 o
   2  -5   8      610.36      557.68      8.85 o
   3  -5   8     1377.04     1305.57     13.87 o
   4  -5   8      199.98      213.33      6.20 o
   5  -5   8       14.21       19.12      3.21 o
   6  -5   8        2.63        4.39      3.10 o
  -8  -4   8      234.36      246.48      7.82 o
  -7  -4   8       79.15       66.85      2.67 o
  -6  -4   8      389.13      405.47      8.19 o
  -5  -4   8      243.57      235.60      5.89 o
  -4  -4   8        8.55       11.33      2.43 o
  -3  -4   8       55.00       60.90      2.88 o
  -2  -4   8      446.04      426.77      6.62 o
  -1  -4   8      113.26      113.99      2.95 o
   0  -4   8     1365.88     1305.35     11.96 o
   1  -4   8     2085.15     2013.33     21.85 o
   2  -4   8      568.50      579.40      8.08 o
   3  -4   8      110.54      106.67      4.20 o
   4  -4   8      787.37      720.10     10.27 o
   5  -4   8       54.37       40.96      2.12 o
   6  -4   8       52.16       58.47      2.67 o
   7  -4   8       73.91       77.16      3.88 o
  -8  -3   8       50.46       44.46      2.58 o
  -7  -3   8      414.53      340.50      8.28 o
  -6  -3   8      122.68      128.99      4.91 o
  -5  -3   8      255.86      220.50      5.78 o
  -4  -3   8     1076.65      982.59     10.56 o
  -3  -3   8     2403.60     2055.94     14.19 o
  -2  -3   8     1390.57     1330.39     10.79 o
  -1  -3   8      133.31      110.43      2.69 o
   0  -3   8      331.91      349.11      3.94 o
   1  -3   8     2854.04     2764.04     46.85 o
   2  -3   8       55.71       63.49      2.99 o
   3  -3   8     1605.84     1558.79     13.05 o
   4  -3   8      559.63      491.30      8.21 o
   5  -3   8     1904.45     1839.98     16.69 o
   6  -3   8        0.76        7.23      1.81 o
   7  -3   8        7.03        1.39      2.99 o
  -8  -2   8       61.49       57.99      2.84 o
  -7  -2   8        9.73       12.41      2.67 o
  -6  -2   8      189.04      159.56      5.41 o
  -5  -2   8      501.13      460.92      7.90 o
  -4  -2   8      116.98      103.03      3.71 o
  -3  -2   8     1149.25     1074.92      9.90 o
  -2  -2   8     1256.21     1151.85      9.57 o
  -1  -2   8       25.85       32.12      1.43 o
   0  -2   8     3665.76     3485.84     19.48 o
   1  -2   8     4284.65     3937.68     25.15 o
   2  -2   8     1363.27     1254.75     10.20 o
   3  -2   8      147.91      146.51      3.82 o
   4  -2   8      827.29      801.72      9.60 o
   5  -2   8      389.48      362.36      7.27 o
   6  -2   8       13.33       12.19      2.60 o
   7  -2   8       15.48       15.52      2.85 o
   8  -2   8      349.77      306.32      8.79 o
  -8  -1   8        2.65       -2.16      3.12 o
  -7  -1   8       31.46       39.27      2.33 o
  -6  -1   8      556.41      511.57      8.80 o
  -5  -1   8      311.20      288.49      6.22 o
  -4  -1   8      186.85      175.86      4.63 o
  -3  -1   8        9.41       10.74      1.84 o
  -2  -1   8       56.41       66.73      2.69 o
  -1  -1   8     8315.57     7504.76     95.26 o
   0  -1   8     1856.81     1645.07      7.20 o
   1  -1   8     4229.70     3933.11     38.03 o
   2  -1   8     2490.86     2287.08     12.90 o
   3  -1   8     1411.55     1339.27     10.82 o
   4  -1   8      327.42      297.62      5.88 o
   5  -1   8      269.23      261.80      5.82 o
   6  -1   8      259.44      245.36      6.11 o
   7  -1   8       42.18       39.10      2.21 o
   8  -1   8      263.90      258.86      7.93 o
  -8   0   8       91.10       93.25      4.62 o
  -7   0   8      553.51      581.55     10.33 o
  -6   0   8      235.14      201.87      6.00 o
  -5   0   8       81.85       75.03      3.71 o
  -4   0   8      106.75       99.40      3.72 o
  -3   0   8      766.07      686.03      7.70 o
  -2   0   8     5406.99     5270.35     19.46 o
  -1   0   8     1136.33      997.66      6.43 o
   0   0   8     4574.57     4487.36     11.59 o
   1   0   8       13.27       10.20      1.13 o
   2   0   8     1350.23     1188.52      9.01 o
   3   0   8     1992.53     1823.91     11.94 o
   4   0   8      533.05      468.92      6.93 o
   5   0   8        1.29        2.08      1.83 o
   6   0   8      391.99      366.75      7.19 o
   7   0   8       72.65       91.66      4.50 o
   8   0   8       40.09       35.37      2.30 o
  -8   1   8      383.22      406.29      9.95 o
  -7   1   8        0.08       -3.24      3.24 o
  -6   1   8       10.55       14.12      2.77 o
  -5   1   8      594.15      631.94      9.06 o
  -4   1   8       66.91       57.40      2.82 o
  -3   1   8     4145.46     4232.51     19.27 o
  -2   1   8     4875.02     4865.52     19.02 o
  -1   1   8     1047.50     1111.22     11.23 o
   0   1   8      760.86      828.89      7.00 o
   1   1   8      454.46      467.16      8.17 o
   2   1   8     4135.50     4059.67     16.42 o
   3   1   8       41.95       36.33      1.81 o
   4   1   8     1841.99     1832.06     13.04 o
   5   1   8       12.58        8.11      2.18 o
   6   1   8      180.67      167.84      5.19 o
   7   1   8      281.31      272.69      7.05 o
   8   1   8      109.77      107.96      5.37 o
  -7   2   8        8.65        4.69      3.30 o
  -6   2   8      117.78      104.85      4.84 o
  -5   2   8       56.85       65.39      2.96 o
  -4   2   8     3842.42     4104.26     21.77 o
  -3   2   8     1791.59     1963.02     13.64 o
  -2   2   8      422.56      456.29      6.23 o
  -1   2   8     3871.67     4127.97     76.49 o
   0   2   8      104.97      126.78      2.26 o
   1   2   8     4830.03     4908.43     28.04 o
   2   2   8      415.15      390.18      5.25 o
   3   2   8      377.97      361.35      5.48 o
   4   2   8      104.24      123.84      4.00 o
   5   2   8      442.55      460.08      7.24 o
   6   2   8      266.53      282.51      6.46 o
   7   2   8      579.86      584.08      9.79 o
   8   2   8      260.36      248.28      7.15 o
   9   2   8      148.81      160.57      6.46 o
  -7   3   8      188.29      195.99      7.29 o
  -6   3   8       35.52       36.20      2.15 o
  -5   3   8      146.12      173.31      5.57 o
  -4   3   8     1474.11     1619.83     14.38 o
  -3   3   8      215.72      229.36      5.36 o
  -2   3   8      135.92      151.10      4.02 o
  -1   3   8        5.58        9.48      1.40 o
   0   3   8    13695.12    13990.79     46.67 o
   1   3   8     4277.13     4584.42     17.25 o
   2   3   8      413.68      424.62      5.87 o
   3   3   8      338.69      424.35      6.06 o
   4   3   8       53.69       65.73      2.98 o
   5   3   8      182.62      205.75      4.95 o
   6   3   8      503.01      492.19      8.42 o
   7   3   8      152.64      136.10      5.65 o
   8   3   8      145.29      150.35      5.87 o
   9   3   8      204.66      221.37      7.74 o
  -7   4   8       62.48       64.01      3.11 o
  -6   4   8      709.83      756.29     12.11 o
  -5   4   8      184.54      207.26      6.26 o
  -4   4   8      465.93      557.05      9.09 o
  -3   4   8      808.86      778.05      9.83 o
  -2   4   8      401.33      378.74      6.55 o
  -1   4   8     2581.72     2702.64     36.40 o
   0   4   8      463.04      505.63      4.80 o
   1   4   8     2333.91     2437.91     11.73 o
   2   4   8      406.30      444.36      6.37 o
   3   4   8        1.17        1.39      1.90 o
   4   4   8     1844.69     1887.54     14.43 o
   5   4   8     1377.80     1440.20     13.14 o
   6   4   8        2.53        2.03      2.54 o
   7   4   8        3.36        8.89      2.35 o
   8   4   8       81.13       88.49      4.04 o
  -6   5   8      283.72      289.79      8.66 o
  -5   5   8        6.66        1.96      2.71 o
  -4   5   8      543.17      577.21      9.66 o
  -3   5   8      468.59      465.35      8.29 o
  -2   5   8     4870.20     5043.87     24.83 o
  -1   5   8       74.13       76.96      2.43 o
   0   5   8      235.86      263.75      3.88 o
   1   5   8      380.01      379.95      5.17 o
   2   5   8       12.52       20.72      1.32 o
   3   5   8     2366.76     2337.86     15.74 o
   4   5   8      536.96      572.48      8.40 o
   5   5   8      611.62      644.88      9.44 o
   6   5   8       89.85      106.70      4.96 o
   7   5   8        5.05        2.49      3.56 o
   8   5   8      970.48     1053.82     14.96 o
  -5   6   8      314.28      301.95      8.49 o
  -4   6   8       27.41       33.00      1.96 o
  -3   6   8      973.87      947.27     12.71 o
  -2   6   8     2009.29     1984.51     16.83 o
  -1   6   8        0.93        4.94      1.88 o
   0   6   8      294.96      303.75      6.40 o
   1   6   8      403.76      378.43      5.76 o
   2   6   8     1078.86     1088.58     11.46 o
   3   6   8        1.51        9.03      2.02 o
   4   6   8      548.95      560.15      8.93 o
   5   6   8      135.66      158.31      5.31 o
   6   6   8        2.50        4.69      2.42 o
   7   6   8      581.73      617.66     11.26 o
   8   6   8      310.14      328.71      9.06 o
  -4   7   8      480.54      476.72     10.46 o
  -3   7   8       17.68       24.23      1.85 o
  -2   7   8        9.15       14.24      2.81 o
  -1   7   8      436.76      451.41     16.28 o
   0   7   8      378.12      382.26      6.24 o
   1   7   8      918.06      910.68      9.34 o
   2   7   8     1030.61     1038.87     12.34 o
   3   7   8      173.82      172.89      5.41 o
   4   7   8       36.74       37.10      1.81 o
   5   7   8      140.49      157.69      5.53 o
   6   7   8      561.88      572.87     10.53 o
   7   7   8       80.76       80.46      4.35 o
  -3   8   8       81.07       88.17      4.17 o
  -2   8   8       91.73       76.35      3.93 o
  -1   8   8        9.83       10.04      2.02 o
   0   8   8     1310.87     1349.67     12.65 o
   1   8   8       16.05       14.78      2.40 o
   2   8   8       61.85       74.97      2.53 o
   3   8   8      235.82      219.67      6.65 o
   4   8   8        8.65       12.37      3.06 o
   5   8   8      335.48      304.67      8.13 o
   6   8   8      807.81      796.44     13.22 o
  -1   9   8       62.61       63.84      2.56 o
   0   9   8      249.37      245.16      6.50 o
   1   9   8       93.20      101.70      3.14 o
   2   9   8       52.48       55.30      2.58 o
   3   9   8       22.40       25.59      2.13 o
   4   9   8      777.54      742.55     12.59 o
   5   9   8      108.76      107.66      4.50 o
  -5  -8   9      117.58      114.72      5.64 o
  -4  -8   9       17.47       10.83      2.58 o
  -3  -8   9       49.91       67.85      3.42 o
  -2  -8   9        1.78       15.72      2.62 o
  -1  -8   9        6.25        0.63      2.49 o
   0  -8   9      234.69      253.21      6.14 o
   1  -8   9       98.67      105.55      3.51 o
   2  -8   9      218.46      262.30      7.98 o
  -6  -7   9      184.37      168.13      6.73 o
  -5  -7   9        2.08        6.93      2.78 o
  -4  -7   9       17.75       17.17      1.83 o
  -3  -7   9       47.46       46.40      2.35 o
  -2  -7   9       37.35       42.45      2.10 o
  -1  -7   9      481.26      441.66      7.30 o
   0  -7   9        0.70       -1.45      2.22 o
   1  -7   9       46.15       51.74      2.28 o
   2  -7   9      100.02      110.34      5.15 o
   3  -7   9      370.96      396.34      9.34 o
   4  -7   9        0.20       -3.43      3.43 o
  -7  -6   9        1.52        2.32      3.20 o
  -6  -6   9        7.76        3.44      2.77 o
  -5  -6   9       59.92       65.76      3.33 o
  -4  -6   9       22.94       28.95      1.84 o
  -3  -6   9       33.28       34.31      1.75 o
  -2  -6   9     2724.44     2641.80     19.75 o
  -1  -6   9        9.82       13.05      3.40 o
   0  -6   9      131.49      137.06      3.31 o
   1  -6   9       55.46       55.40      2.02 o
   2  -6   9       86.79       77.04      3.75 o
   3  -6   9       21.53       12.39      3.82 o
   4  -6   9        0.59        4.81      2.55 o
   5  -6   9       97.25      105.59      4.68 o
  -7  -5   9        6.85       -0.73      3.42 o
  -6  -5   9      185.61      195.92      6.30 o
  -5  -5   9       62.86       68.25      2.78 o
  -4  -5   9       44.96       38.67      2.10 o
  -3  -5   9       63.11       74.96      3.56 o
  -2  -5   9        0.65        6.86      2.05 o
  -1  -5   9      323.60      330.72      5.37 o
   0  -5   9       18.75       23.75      1.06 o
   1  -5   9      445.68      445.96      6.27 o
   2  -5   9     1774.94     1651.88     15.10 o
   3  -5   9        1.59        4.35      2.52 o
   4  -5   9       17.07       15.82      3.01 o
   5  -5   9      166.44      172.41      6.20 o
   6  -5   9       34.96       30.06      2.15 o
  -7  -4   9        5.26        2.06      3.31 o
  -6  -4   9        0.14       -2.13      2.13 o
  -5  -4   9      157.04      139.33      4.98 o
  -4  -4   9     2467.15     2340.00     17.67 o
  -3  -4   9       29.15       32.21      1.78 o
  -2  -4   9        1.77        8.84      1.82 o
  -1  -4   9        0.06       -1.41      1.41 o
   0  -4   9      835.15      809.29      6.59 o
   1  -4   9      103.00      109.67      3.18 o
   2  -4   9       22.28       29.27      1.56 o
   3  -4   9      435.24      412.17      7.69 o
   4  -4   9       10.01       14.58      2.99 o
   5  -4   9       10.63       10.86      2.76 o
   6  -4   9      359.69      330.98      8.56 o
  -8  -3   9      162.02      170.52      6.66 o
  -7  -3   9       41.53       40.64      2.39 o
  -6  -3   9      565.65      505.01      9.25 o
  -5  -3   9      397.30      400.10      7.49 o
  -4  -3   9      113.44      103.14      4.05 o
  -3  -3   9        3.63        8.12      2.19 o
  -2  -3   9      161.54      137.59      4.04 o
  -1  -3   9       47.31       54.63      1.63 o
   0  -3   9     3772.88     3582.26     14.01 o
   1  -3   9     1716.27     1698.49     18.86 o
   2  -3   9       12.74       16.74      1.14 o
   3  -3   9      229.25      215.81      5.27 o
   4  -3   9      222.83      189.83      5.60 o
   5  -3   9      328.90      302.85      7.60 o
   6  -3   9       26.24       16.19      3.44 o
   7  -3   9      567.87      539.65     10.84 o
  -8  -2   9        7.59       -1.50      3.61 o
  -7  -2   9       45.60       48.36      2.21 o
  -6  -2   9      301.07      256.62      6.73 o
  -5  -2   9      111.68      105.28      4.48 o
  -4  -2   9        1.69        0.83      1.94 o
  -3  -2   9     3715.88     3375.18     18.05 o
  -2  -2   9     4655.15     4290.91     19.37 o
  -1  -2   9     3812.96     3454.99     24.58 o
   0  -2   9       21.81       25.92      0.88 o
   1  -2   9        4.52       -1.52      1.52 o
   2  -2   9        2.73        2.00      1.36 o
   3  -2   9        8.53        9.03      1.84 o
   4  -2   9     1657.04     1479.34     13.40 o
   5  -2   9      120.33      130.06      4.55 o
   6  -2   9      203.94      179.88      5.77 o
   7  -2   9      162.82      152.53      6.28 o
  -8  -1   9       57.95       61.84      3.35 o
  -7  -1   9        1.20        8.34      2.38 o
  -6  -1   9      722.72      654.66     10.21 o
  -5  -1   9      102.12       92.58      3.93 o
  -4  -1   9       51.69       46.51      2.31 o
  -3  -1   9       11.25        0.35      1.89 o
  -2  -1   9     2713.93     2470.03     14.14 o
  -1  -1   9      699.61      645.59      5.69 o
   0  -1   9        8.93       12.51      0.66 o
   1  -1   9     1118.64     1035.36      7.11 o
   2  -1   9     1241.50     1195.69      9.87 o
   3  -1   9      281.89      228.02      4.77 o
   4  -1   9      705.17      652.61      8.58 o
   5  -1   9        8.17       11.72      1.30 o
   6  -1   9        0.89       -2.87      2.87 o
   7  -1   9       61.85       55.17      2.47 o
   8  -1   9      487.22      428.78     10.22 o
  -8   0   9        5.16        0.00      3.46 o
  -7   0   9       86.79       91.58      3.98 o
  -6   0   9       26.91       39.15      1.87 o
  -5   0   9     2509.57     2456.94     17.87 o
  -4   0   9      150.26      156.45      4.75 o
  -3   0   9      735.10      748.46      8.41 o
  -2   0   9      354.55      304.03      5.05 o
  -1   0   9      494.06      501.46      6.86 o
   0   0   9       49.62       31.69      1.17 o
   1   0   9     1954.21     1867.87     18.67 o
   2   0   9     5039.59     4707.51     18.78 o
   3   0   9      726.92      696.07      7.82 o
   4   0   9       66.30       80.98      3.33 o
   5   0   9      897.95      810.05     10.13 o
   6   0   9       96.20       82.86      4.11 o
   7   0   9      504.27      489.44      9.06 o
   8   0   9       66.19       67.41      3.82 o
  -7   1   9       15.94       17.86      3.29 o
  -6   1   9       66.14       80.05      3.47 o
  -5   1   9        9.11       18.96      1.61 o
  -4   1   9     1581.66     1590.05     13.68 o
  -3   1   9      222.59      220.81      4.98 o
  -2   1   9        3.29        2.46      1.61 o
  -1   1   9     4254.48     4268.55     49.87 o
   0   1   9      891.28      883.02      6.79 o
   1   1   9        1.60       17.88      0.85 o
   2   1   9      136.76      124.98      3.37 o
   3   1   9      291.18      281.38      5.14 o
   4   1   9      491.37      537.33      7.42 o
   5   1   9       54.38       60.79      2.50 o
   6   1   9     3865.39     3728.94     22.67 o
   7   1   9        5.66        0.00      3.31 o
   8   1   9      141.49      144.59      5.96 o
  -7   2   9       41.76       44.53      2.32 o
  -6   2   9        0.99        5.55      1.37 o
  -5   2   9       76.11       85.20      3.91 o
  -4   2   9      830.85      901.87     10.84 o
  -3   2   9      306.17      335.09      6.04 o
  -2   2   9     1434.34     1540.73     11.63 o
  -1   2   9      127.23      128.88      2.78 o
   0   2   9     2573.86     2638.30     14.48 o
   1   2   9        3.78        5.85      1.37 o
   2   2   9      636.97      628.17      6.95 o
   3   2   9     2708.51     2684.57     15.12 o
   4   2   9      271.38      288.01      5.56 o
   5   2   9      546.82      510.42      7.74 o
   6   2   9      114.06      143.07      4.66 o
   7   2   9      878.43      876.49     12.15 o
   8   2   9       64.23       77.64      3.36 o
  -7   3   9       66.41       67.82      3.36 o
  -6   3   9      126.49      126.44      5.57 o
  -5   3   9      321.88      296.00      7.36 o
  -4   3   9       41.85       43.16      2.94 o
  -3   3   9      106.65      115.36      4.26 o
  -2   3   9     3364.09     3513.58     18.54 o
  -1   3   9       78.70       84.48      3.22 o
   0   3   9      358.81      368.51      4.00 o
   1   3   9       37.77       42.76      3.63 o
   2   3   9     1755.79     1744.45     12.02 o
   3   3   9      120.77      136.30      3.77 o
   4   3   9     1954.92     2021.39     14.60 o
   5   3   9       14.04       14.93      2.62 o
   6   3   9       38.50       42.63      2.30 o
   7   3   9      767.85      812.27     11.98 o
   8   3   9      380.91      410.00      9.19 o
  -6   4   9      459.53      461.65      9.85 o
  -5   4   9       65.19       81.03      3.73 o
  -4   4   9     1331.39     1415.55     14.67 o
  -3   4   9      151.24      163.71      4.88 o
  -2   4   9      233.47      276.90      5.83 o
  -1   4   9       65.01       66.32      2.18 o
   0   4   9       16.13       25.72      1.02 o
   1   4   9      984.99     1022.90      7.91 o
   2   4   9     1123.64     1151.83     10.48 o
   3   4   9     1322.80     1365.97     11.76 o
   4   4   9     2604.09     2658.39     17.29 o
   5   4   9      455.88      439.96      7.96 o
   6   4   9     1203.06     1230.97     13.60 o
   7   4   9       16.72       18.92      3.52 o
   8   4   9      601.91      641.86     11.80 o
  -6   5   9      103.58      107.23      4.80 o
  -5   5   9      206.14      215.99      6.95 o
  -4   5   9       55.30       51.51      2.39 o
  -3   5   9      174.21      156.72      5.34 o
  -2   5   9      275.23      308.36      6.73 o
  -1   5   9        1.58       10.44      1.70 o
   0   5   9      460.29      455.16      5.24 o
   1   5   9        3.59        5.89      1.62 o
   2   5   9        4.95        8.39      1.99 o
   3   5   9       14.65       18.12      1.41 o
   4   5   9        0.68        9.62      2.21 o
   5   5   9     2221.65     2225.18     17.48 o
   6   5   9      220.72      206.19      6.14 o
   7   5   9      928.84     1007.28     13.83 o
   8   5   9      181.90      203.02      6.99 o
  -5   6   9       19.25       33.22      2.19 o
  -4   6   9      132.39      141.89      5.83 o
  -3   6   9      397.35      405.64      8.47 o
  -2   6   9      651.92      639.66      9.99 o
  -1   6   9      810.24      791.77     16.35 o
   0   6   9        0.04       -1.08      1.67 o
   1   6   9        1.02       -0.18      1.70 o
   2   6   9     1837.18     1729.49     15.01 o
   3   6   9       30.35       27.40      1.71 o
   4   6   9     1748.88     1738.09     15.56 o
   5   6   9      128.48      128.32      5.29 o
   6   6   9      617.31      604.02     10.29 o
   7   6   9       16.89        0.68      4.19 o
   8   6   9       17.52       24.24      2.21 o
  -4   7   9       35.26       29.02      2.30 o
  -3   7   9        4.41        7.34      2.69 o
  -2   7   9       80.68       82.86      3.46 o
  -1   7   9       87.13       76.23      2.68 o
   0   7   9      167.36      165.19      4.33 o
   1   7   9      617.50      573.76      7.62 o
   2   7   9      126.23      128.16      4.98 o
   3   7   9     1000.81     1012.80     12.47 o
   4   7   9       16.38        7.32      2.94 o
   5   7   9        5.25        1.22      2.61 o
   6   7   9      239.19      241.61      7.20 o
   7   7   9      203.31      190.11      6.79 o
  -3   8   9        0.96        1.51      3.38 o
  -2   8   9      139.41      144.86      5.66 o
  -1   8   9       26.69       29.95      3.65 o
   0   8   9      230.38      225.32      7.72 o
   1   8   9       45.70       45.52      4.19 o
   2   8   9     1451.85     1413.76     12.71 o
   3   8   9        9.12       15.86      2.73 o
   4   8   9      774.47      826.86     12.42 o
   5   8   9      521.12      542.20     10.64 o
   6   8   9      101.25       95.09      4.70 o
  -1   9   9      474.32      441.31      8.16 o
   0   9   9       14.33       18.97      2.76 o
   1   9   9        1.57       -2.68      2.68 o
   2   9   9       65.64       60.24      4.97 o
   3   9   9        8.40        4.17      2.69 o
   4   9   9      335.84      301.93      8.61 o
   5   9   9      218.89      188.99      7.09 o
  -4  -8  10        0.22       -2.65      2.65 o
  -3  -8  10      171.89      160.58      6.55 o
  -2  -8  10      104.04       97.70      4.28 o
  -1  -8  10      540.86      565.64      8.89 o
   0  -8  10      208.92      241.73      6.92 o
   1  -8  10        2.28        6.50      2.53 o
  -5  -7  10      136.45      148.03      5.74 o
  -4  -7  10       11.59        3.35      2.95 o
  -3  -7  10      138.14      116.80      5.10 o
  -2  -7  10        5.79        3.75      2.76 o
  -1  -7  10      234.08      252.78      5.92 o
   0  -7  10       15.08       12.20      2.35 o
   1  -7  10      236.87      236.35      7.21 o
   2  -7  10      177.48      213.07      6.58 o
   3  -7  10       96.54      102.41      5.09 o
  -6  -6  10       27.15       29.30      2.17 o
  -5  -6  10       21.14       23.19      1.98 o
  -4  -6  10      524.39      499.78      9.41 o
  -3  -6  10      171.07      164.90      5.62 o
  -2  -6  10       67.47       84.37      3.46 o
  -1  -6  10      560.98      542.94      7.64 o
   0  -6  10        0.81       -1.86      1.86 o
   1  -6  10        0.87        2.66      1.92 o
   2  -6  10       18.74       34.09      2.01 o
   3  -6  10       48.65       51.59      2.39 o
   4  -6  10        5.81       11.40      2.71 o
  -7  -5  10      126.53      117.96      5.83 o
  -6  -5  10       46.26       41.41      2.32 o
  -5  -5  10       96.19       96.22      4.70 o
  -4  -5  10      290.34      265.16      6.76 o
  -3  -5  10      391.46      351.00      7.29 o
  -2  -5  10      142.46      128.09      4.64 o
  -1  -5  10        9.92        6.88      1.29 o
   0  -5  10      972.22      980.65     11.99 o
   1  -5  10      262.77      246.74      4.98 o
   2  -5  10      146.39      122.51      4.93 o
   3  -5  10      195.06      183.14      5.73 o
   4  -5  10      128.53      148.23      5.54 o
   5  -5  10        2.91        6.34      2.20 o
  -7  -4  10        5.36       -0.72      3.48 o
  -6  -4  10        8.41       -1.24      2.82 o
  -5  -4  10      116.74       94.02      3.95 o
  -4  -4  10       54.57       60.90      3.10 o
  -3  -4  10     1765.82     1675.49     14.48 o
  -2  -4  10       42.00       41.96      2.17 o
  -1  -4  10      126.88      117.14      3.32 o
   0  -4  10      575.41      555.32      5.71 o
   1  -4  10     1066.58     1101.29      9.33 o
   2  -4  10      382.34      403.41      7.15 o
   3  -4  10      458.65      493.63      8.53 o
   4  -4  10      524.61      508.71      9.32 o
   5  -4  10       45.40       42.22      2.07 o
   6  -4  10       37.95       38.30      2.23 o
  -7  -3  10       17.18       13.74      3.18 o
  -6  -3  10       14.21        7.71      2.92 o
  -5  -3  10      159.57      152.74      5.20 o
  -4  -3  10      799.62      769.38     10.03 o
  -3  -3  10      478.76      439.00      7.31 o
  -2  -3  10       49.56       62.62      2.96 o
  -1  -3  10      123.02      119.99      2.99 o
   0  -3  10       26.48       18.85      0.95 o
   1  -3  10      302.37      281.37      4.52 o
   2  -3  10      294.70      295.81      5.89 o
   3  -3  10       59.85       70.21      3.25 o
   4  -3  10      182.37      168.62      5.29 o
   5  -3  10      128.82      122.92      5.03 o
   6  -3  10      375.38      328.19      8.36 o
   7  -3  10      395.85      426.03      9.87 o
  -8  -2  10      157.37      167.65      6.70 o
  -7  -2  10       48.11       45.23      2.37 o
  -6  -2  10       40.81       33.01      1.87 o
  -5  -2  10      528.54      470.05      8.50 o
  -4  -2  10        0.55        8.48      2.20 o
  -3  -2  10     1181.14     1060.23     10.61 o
  -2  -2  10      375.84      346.96      5.85 o
  -1  -2  10      134.37      124.92      3.18 o
   0  -2  10     1189.88     1126.23      7.10 o
   1  -2  10     1739.47     1657.67     24.89 o
   2  -2  10      240.61      260.14      5.29 o
   3  -2  10      140.76      132.46      4.12 o
   4  -2  10        5.65       18.76      1.46 o
   5  -2  10      642.55      586.36      9.47 o
   6  -2  10       96.39       86.38      3.45 o
   7  -2  10       67.88       57.42      2.97 o
  -8  -1  10       34.06       25.71      2.28 o
  -7  -1  10        0.06       -1.33      3.34 o
  -6  -1  10      715.85      689.86     10.70 o
  -5  -1  10       23.44       17.31      1.55 o
  -4  -1  10      117.72      103.69      4.08 o
  -3  -1  10       88.74       80.63      3.53 o
  -2  -1  10      293.17      298.52      5.34 o
  -1  -1  10     3195.19     2982.20     21.48 o
   0  -1  10      147.94      141.13      2.55 o
   1  -1  10       46.61       52.91      1.71 o
   2  -1  10       82.51       69.29      2.94 o
   3  -1  10     1656.20     1544.24     12.48 o
   4  -1  10     1242.35     1230.63     12.05 o
   5  -1  10     1806.40     1671.25     14.96 o
   6  -1  10      440.48      398.25      8.04 o
   7  -1  10        9.53       17.71      1.49 o
   8  -1  10       30.66       30.33      2.28 o
  -7   0  10      199.20      217.05      7.09 o
  -6   0  10      462.38      428.74      8.95 o
  -5   0  10       14.11       20.48      1.94 o
  -4   0  10        2.99        1.74      2.42 o
  -3   0  10       12.71       11.06      2.02 o
  -2   0  10      738.87      708.33      7.97 o
  -1   0  10      148.58      136.33      2.87 o
   0   0  10      636.66      591.39      4.81 o
   1   0  10      126.67      123.89      2.80 o
   2   0  10      113.41      112.32      3.63 o
   3   0  10     5839.97     5421.15     22.45 o
   4   0  10      959.58      937.97     10.17 o
   5   0  10      121.35      100.62      4.43 o
   6   0  10       96.14       98.70      4.57 o
   7   0  10        1.59       -2.67      2.67 o
   8   0  10      115.86      109.92      5.44 o
  -7   1  10        0.62        4.12      3.26 o
  -6   1  10       86.99       90.54      4.50 o
  -5   1  10      319.12      304.81      6.77 o
  -4   1  10     1388.53     1362.79     13.08 o
  -3   1  10     1923.78     1936.57     14.12 o
  -2   1  10      779.35      746.46      8.30 o
  -1   1  10      481.02      465.57      8.36 o
   0   1  10      457.02      480.38      4.35 o
   1   1  10     1085.34     1002.10      7.17 o
   2   1  10      864.76      831.80      8.41 o
   3   1  10     1117.27     1061.27      9.87 o
   4   1  10        3.06        2.75      1.82 o
   5   1  10      961.33      879.50     10.36 o
   6   1  10       27.10       24.74      1.89 o
   7   1  10     1185.58     1169.08     14.06 o
   8   1  10      182.12      165.88      6.26 o
  -7   2  10       14.02       24.85      1.91 o
  -6   2  10       21.30       25.21      1.72 o
  -5   2  10      359.28      370.66      7.80 o
  -4   2  10      953.22     1049.66     11.90 o
  -3   2  10       35.08       37.29      1.69 o
  -2   2  10      497.62      475.36      6.98 o
  -1   2  10      702.28      735.80     11.59 o
   0   2  10        6.30        5.42      1.12 o
   1   2  10     2157.50     2171.46     34.46 o
   2   2  10     3518.78     3510.16     17.18 o
   3   2  10      295.55      288.55      5.33 o
   4   2  10       10.28       14.13      1.16 o
   5   2  10       22.45       24.99      1.61 o
   6   2  10     1271.80     1261.61     13.56 o
   7   2  10       86.72       89.65      4.37 o
   8   2  10       99.92      100.00      4.38 o
  -7   3  10       80.27       80.35      3.75 o
  -6   3  10       21.42       19.34      2.03 o
  -5   3  10        0.75        1.73      2.17 o
  -4   3  10      529.04      595.76      9.20 o
  -3   3  10      229.65      211.39      5.29 o
  -2   3  10       97.17       90.52      3.56 o
  -1   3  10        3.93        6.25      1.19 o
   0   3  10     2617.98     2693.61     17.13 o
   1   3  10      920.05      937.67     18.23 o
   2   3  10     1441.57     1448.57     11.56 o
   3   3  10     1470.11     1468.71     12.05 o
   4   3  10      253.17      236.56      5.50 o
   5   3  10     1321.35     1364.38     13.25 o
   6   3  10      495.63      513.75      9.30 o
   7   3  10        1.47       -2.71      2.71 o
   8   3  10       16.16       29.35      2.11 o
  -6   4  10      649.77      678.72     12.07 o
  -5   4  10       78.25       85.88      4.13 o
  -4   4  10      489.85      494.48      9.20 o
  -3   4  10      121.30      114.82      4.55 o
  -2   4  10        0.43        3.91      2.10 o
  -1   4  10       22.33       25.89      1.22 o
   0   4  10     1167.90     1254.87      8.00 o
   1   4  10        1.15        3.36      1.42 o
   2   4  10      679.20      717.96      8.60 o
   3   4  10      775.29      769.00      9.14 o
   4   4  10     3992.23     4120.26     22.35 o
   5   4  10      658.71      648.35      9.38 o
   6   4  10      104.23       97.18      3.95 o
   7   4  10       21.44       29.60      1.88 o
   8   4  10        2.80       14.39      3.22 o
  -5   5  10        3.71       13.02      2.54 o
  -4   5  10       33.18       33.85      2.05 o
  -3   5  10       13.47        9.78      2.83 o
  -2   5  10      508.24      483.13      8.47 o
  -1   5  10      566.44      539.83      6.84 o
   0   5  10     3996.99     4053.50     51.09 o
   1   5  10      529.40      519.31      8.25 o
   2   5  10       26.30       32.37      1.55 o
   3   5  10      868.16      864.96     10.11 o
   4   5  10      283.79      319.74      6.85 o
   5   5  10        9.63       11.81      1.71 o
   6   5  10       24.77       22.15      1.72 o
   7   5  10      277.18      282.96      8.14 o
   8   5  10      162.05      168.60      7.00 o
  -5   6  10        6.29       -1.53      2.92 o
  -4   6  10      589.31      586.03     10.91 o
  -3   6  10        0.47        7.33      2.24 o
  -2   6  10      856.00      818.31     11.59 o
  -1   6  10      152.07      165.44      4.41 o
   0   6  10      441.40      452.75      6.71 o
   1   6  10      740.26      721.79     13.47 o
   2   6  10     1364.92     1369.46     13.63 o
   3   6  10      404.10      405.05      7.76 o
   4   6  10      664.87      679.69     10.00 o
   5   6  10      403.13      390.44      8.13 o
   6   6  10      261.51      246.19      7.30 o
   7   6  10      448.23      458.87     10.16 o
  -4   7  10        4.77       -0.77      3.09 o
  -3   7  10      164.08      175.15      6.51 o
  -2   7  10      454.06      432.46      9.01 o
  -1   7  10      351.58      345.94      6.37 o
   0   7  10        0.57       -1.97      1.97 o
   1   7  10      126.43      112.27      3.40 o
   2   7  10     2871.56     2745.90     20.48 o
   3   7  10      375.24      371.85      7.94 o
   4   7  10      243.85      251.38      6.73 o
   5   7  10      152.23      153.96      5.79 o
   6   7  10      297.15      272.13      8.15 o
   7   7  10        4.99       -0.75      3.42 o
  -2   8  10      137.05      126.05      6.06 o
  -1   8  10       59.94       51.61      2.11 o
   0   8  10        0.58       -0.92      4.33 o
   1   8  10      241.43      229.43      5.56 o
   2   8  10      361.22      339.69     13.57 o
   3   8  10      666.03      629.80     10.74 o
   4   8  10        7.40       10.45      3.63 o
   5   8  10       91.87       90.27      3.99 o
   6   8  10      277.05      237.85      8.18 o
  -1   9  10       19.35       12.51      3.11 o
   0   9  10      600.00      571.96      9.08 o
   1   9  10      157.84      139.68      4.29 o
   2   9  10        8.03        1.30      2.39 o
   3   9  10        7.46       17.11      3.27 o
   4   9  10      347.48      321.18      8.86 o
  -3  -8  11        0.41       -3.29      3.29 o
  -2  -8  11      122.72      145.34      6.27 o
  -1  -8  11       30.60       34.69      2.09 o
   0  -8  11        0.61        2.06      2.37 o
   1  -8  11      148.15      173.65      5.07 o
  -5  -7  11      339.76      368.07      9.33 o
  -4  -7  11       27.85       24.79      1.87 o
  -3  -7  11        4.36        5.35      2.36 o
  -2  -7  11      246.16      282.75      7.58 o
  -1  -7  11       28.20       32.26      2.41 o
   0  -7  11        2.22       18.07      1.75 o
   1  -7  11      157.90      166.53      4.98 o
   2  -7  11       77.72       87.23      3.97 o
   3  -7  11        0.79        7.58      2.74 o
  -6  -6  11        9.40        5.96      3.07 o
  -5  -6  11      177.27      157.26      6.36 o
  -4  -6  11      139.09      128.43      5.87 o
  -3  -6  11      342.99      341.99      7.96 o
  -2  -6  11      127.43      136.41      5.28 o
  -1  -6  11      394.55      417.96      6.91 o
   0  -6  11      127.43      133.48      3.57 o
   1  -6  11      122.87      131.19      3.61 o
   2  -6  11        6.06       13.78      2.39 o
   3  -6  11       98.47       83.41      3.92 o
   4  -6  11       26.61       40.18      2.12 o
  -6  -5  11       10.60       10.40      2.88 o
  -5  -5  11       31.73       32.62      1.89 o
  -4  -5  11      782.35      765.80     11.25 o
  -3  -5  11       72.64       77.45      3.45 o
  -2  -5  11      256.59      237.23      6.18 o
  -1  -5  11       95.14       95.20      7.62 o
   0  -5  11        7.88        5.95      1.94 o
   1  -5  11        1.35       -2.97      2.97 o
   2  -5  11      415.72      380.60      7.97 o
   3  -5  11       20.56       20.87      3.49 o
   4  -5  11       18.94       13.00      1.93 o
   5  -5  11       46.58       44.90      2.27 o
  -7  -4  11      487.28      490.37     10.97 o
  -6  -4  11       50.34       52.22      2.32 o
  -5  -4  11      397.27      400.93      8.32 o
  -4  -4  11       15.00       23.68      1.96 o
  -3  -4  11      131.35      133.87      4.60 o
  -2  -4  11     1057.87      982.87     11.19 o
  -1  -4  11      163.60      160.85      3.98 o
   0  -4  11      267.39      269.92      4.30 o
   1  -4  11       59.15       61.90      2.11 o
   2  -4  11       43.92       52.36      2.67 o
   3  -4  11      284.16      323.25      7.10 o
   4  -4  11       86.02       95.99      4.59 o
   5  -4  11        1.63       -2.61      2.81 o
   6  -4  11      103.18      100.76      4.98 o
  -7  -3  11        1.62       -0.72      3.02 o
  -6  -3  11     1012.27      916.43     13.13 o
  -5  -3  11        8.00        7.21      2.73 o
  -4  -3  11        4.57        4.51      2.34 o
  -3  -3  11     1074.95      992.83     11.05 o
  -2  -3  11       18.77       22.70      1.42 o
  -1  -3  11       14.00       16.97      1.03 o
   0  -3  11        2.03        4.57      1.36 o
   1  -3  11        8.50        9.82      1.71 o
   2  -3  11      673.08      616.37      8.71 o
   3  -3  11      651.02      597.93      9.17 o
   4  -3  11      758.14      763.33     10.77 o
   5  -3  11      165.62      130.92      5.63 o
   6  -3  11       38.38       33.97      2.14 o
   7  -3  11       29.28       34.80      2.32 o
  -7  -2  11       66.79       72.07      3.01 o
  -6  -2  11       44.86       52.75      2.36 o
  -5  -2  11      717.88      707.32     10.44 o
  -4  -2  11        1.44        5.72      2.02 o
  -3  -2  11      103.83       99.89      3.86 o
  -2  -2  11      383.71      352.11      6.24 o
  -1  -2  11       26.03       19.29      2.04 o
   0  -2  11     1028.03      979.40      6.93 o
   1  -2  11       87.46       90.93      3.56 o
   2  -2  11       80.14       77.52      3.32 o
   3  -2  11       39.94       45.10      2.37 o
   4  -2  11      196.86      208.79      5.53 o
   5  -2  11      245.94      255.89      6.53 o
   6  -2  11        6.49        4.98      2.45 o
   7  -2  11       14.04        9.96      3.30 o
  -7  -1  11       85.91      105.48      4.25 o
  -6  -1  11       40.34       39.28      2.11 o
  -5  -1  11      912.80      867.15     11.31 o
  -4  -1  11       63.43       59.70      2.60 o
  -3  -1  11      176.49      164.93      4.66 o
  -2  -1  11       12.59       17.47      1.23 o
  -1  -1  11      624.41      597.66      6.18 o
   0  -1  11       75.84       78.86      2.15 o
   1  -1  11     3238.07     3032.53     13.54 o
   2  -1  11      528.63      463.46      6.76 o
   3  -1  11      552.90      549.45      7.79 o
   4  -1  11       61.48       53.27      2.65 o
   5  -1  11       72.59       80.84      4.03 o
   6  -1  11        1.27       -2.55      2.55 o
   7  -1  11       11.89       13.44      3.11 o
  -7   0  11       32.06       40.57      2.43 o
  -6   0  11      437.60      469.05      9.31 o
  -5   0  11       16.17       18.93      1.44 o
  -4   0  11       10.80       12.05      2.30 o
  -3   0  11      763.68      722.41      8.98 o
  -2   0  11      814.86      821.78      8.98 o
  -1   0  11        7.90        5.37      1.78 o
   0   0  11       40.09       36.73      1.28 o
   1   0  11        0.67        2.25      1.22 o
   2   0  11      110.31      136.42      3.88 o
   3   0  11       20.01       21.44      1.37 o
   4   0  11      125.18       97.87      4.02 o
   5   0  11     1812.75     1798.54     15.67 o
   6   0  11      158.94      137.83      5.51 o
   7   0  11        2.52        6.52      2.72 o
   8   0  11        4.29        5.26      3.21 o
  -7   1  11      240.46      262.17      7.93 o
  -6   1  11       49.97       57.81      3.29 o
  -5   1  11      257.54      239.90      6.42 o
  -4   1  11      284.26      284.09      6.58 o
  -3   1  11       76.18       74.71      3.33 o
  -2   1  11        7.84       12.45      2.18 o
  -1   1  11     1075.68     1065.31     12.57 o
   0   1  11        7.56        3.73      1.18 o
   1   1  11      381.95      349.98      4.59 o
   2   1  11       74.19       71.56      2.87 o
   3   1  11     1322.92     1217.06     11.04 o
   4   1  11        3.97       -1.71      1.71 o
   5   1  11      280.98      275.35      6.30 o
   6   1  11       22.46       24.98      1.82 o
   7   1  11        2.96        2.53      3.17 o
   8   1  11      100.25       98.01      4.41 o
  -7   2  11       22.45       13.38      4.18 o
  -6   2  11        0.16       11.00      2.61 o
  -5   2  11       71.73       95.05      4.04 o
  -4   2  11       17.59       15.99      3.08 o
  -3   2  11      479.45      494.44      7.97 o
  -2   2  11       10.52       15.18      1.24 o
  -1   2  11       37.76       36.49      1.51 o
   0   2  11      647.51      674.29      5.56 o
   1   2  11     1582.22     1507.18     23.63 o
   2   2  11       18.51       22.72      1.25 o
   3   2  11     1529.31     1556.73     12.54 o
   4   2  11      445.66      435.99      7.22 o
   5   2  11      240.93      223.78      5.77 o
   6   2  11        0.28       11.87      2.53 o
   7   2  11      136.81      130.17      5.69 o
   8   2  11      124.28      115.72      5.44 o
  -6   3  11       33.88       44.71      2.56 o
  -5   3  11        0.60        7.24      2.56 o
  -4   3  11       37.83       26.95      1.96 o
  -3   3  11       56.31       53.32      2.63 o
  -2   3  11      915.36      931.80     10.27 o
  -1   3  11        2.74        5.17      1.57 o
   0   3  11     1377.56     1443.93      8.50 o
   1   3  11     2209.09     2274.57     12.05 o
   2   3  11      614.49      643.72      8.08 o
   3   3  11       22.10       36.39      1.69 o
   4   3  11       20.43       35.15      1.58 o
   5   3  11       84.64      109.69      4.02 o
   6   3  11      219.57      205.69      6.39 o
   7   3  11      250.43      276.78      7.49 o
   8   3  11       14.53        9.44      2.83 o
  -6   4  11      143.42      148.58      6.66 o
  -5   4  11       20.67       28.22      1.91 o
  -4   4  11        2.79        2.33      2.54 o
  -3   4  11      682.40      686.35     10.16 o
  -2   4  11       93.32      105.78      3.97 o
  -1   4  11        0.82        5.53      2.16 o
   0   4  11       25.17       23.55      2.30 o
   1   4  11      169.31      159.46      3.52 o
   2   4  11        1.32        0.81      1.80 o
   3   4  11       58.02       69.05      2.81 o
   4   4  11      193.14      211.54      5.75 o
   5   4  11      316.20      326.28      7.35 o
   6   4  11       38.98       48.88      2.48 o
   7   4  11      100.74       99.10      4.32 o
   8   4  11        1.02       10.37      2.77 o
  -5   5  11        3.80        0.00      2.75 o
  -4   5  11      148.68      158.36      5.99 o
  -3   5  11      215.55      202.07      6.05 o
  -2   5  11      520.04      494.31      8.82 o
  -1   5  11        1.63        4.20      1.73 o
   0   5  11      832.29      834.43      7.32 o
   1   5  11      220.36      205.85      4.23 o
   2   5  11        1.26       -0.90      2.37 o
   3   5  11       38.60       39.79      1.77 o
   4   5  11      343.84      321.57      6.96 o
   5   5  11      612.95      558.56      9.71 o
   6   5  11        8.00        9.59      3.09 o
   7   5  11        4.46        3.40      3.10 o
   8   5  11      231.31      243.10      8.02 o
  -4   6  11       54.38       53.12      2.83 o
  -3   6  11        5.88        2.55      2.77 o
  -2   6  11      210.75      252.51      6.88 o
  -1   6  11       87.45       85.67      3.16 o
   0   6  11      511.40      524.89      7.71 o
   1   6  11        1.24       -2.08      2.08 o
   2   6  11      378.58      353.45      7.28 o
   3   6  11        4.09        3.08      2.51 o
   4   6  11       14.53       14.67      2.78 o
   5   6  11       40.44       39.12      1.94 o
   6   6  11      150.57      156.83      5.66 o
   7   6  11      118.09      141.28      5.97 o
  -3   7  11       10.69       10.69      2.96 o
  -2   7  11       14.05       13.14      3.35 o
  -1   7  11       61.67       63.40      2.53 o
   0   7  11       84.71       80.96      2.76 o
   1   7  11      215.79      207.82      4.99 o
   2   7  11      775.75      702.53     11.09 o
   3   7  11      151.67      141.32      5.14 o
   4   7  11      172.30      184.65      6.05 o
   5   7  11      136.85      133.94      5.58 o
   6   7  11      267.27      257.24      7.49 o
   7   7  11        1.52       -3.41      3.41 o
  -2   8  11      816.48      800.01     13.34 o
  -1   8  11      102.96      113.78      3.69 o
   0   8  11      101.91      103.59      3.28 o
   1   8  11       93.72       87.00      3.54 o
   2   8  11       14.07       14.18      2.48 o
   3   8  11       48.60       39.87      2.47 o
   4   8  11       28.91       32.12      2.09 o
   5   8  11      323.63      298.24      8.61 o
   6   8  11        2.00        6.13      3.79 o
   0   9  11        3.38        0.77      1.92 o
   1   9  11       19.63       10.61      1.83 o
   2   9  11      244.69      234.56      6.07 o
   3   9  11       69.44       59.00      2.87 o
   4   9  11       52.15       46.28      2.63 o
  -2  -8  12       15.76       10.05      3.44 o
  -1  -8  12      287.94      309.67      9.86 o
  -4  -7  12      314.02      308.37      8.95 o
  -3  -7  12        1.03       -1.39      2.37 o
  -2  -7  12       26.80       38.31      2.32 o
  -1  -7  12        2.39        2.03      2.07 o
   0  -7  12        0.52       -1.54      2.42 o
   1  -7  12        2.89        4.52      2.34 o
   2  -7  12      185.17      189.91      7.02 o
  -5  -6  12      100.90      115.06      5.55 o
  -4  -6  12        0.85        8.13      2.49 o
  -3  -6  12      300.52      301.31      7.70 o
  -2  -6  12      200.72      224.98      6.68 o
  -1  -6  12      602.30      619.69     15.34 o
   0  -6  12        2.75       -2.24      2.24 o
   1  -6  12       26.52       35.03      2.11 o
   2  -6  12       22.81       28.38      1.91 o
   3  -6  12       89.95      102.60      4.57 o
   4  -6  12       31.94       42.76      2.78 o
  -6  -5  12       53.38       49.63      2.76 o
  -5  -5  12       20.09       21.02      1.87 o
  -4  -5  12      192.91      183.31      6.63 o
  -3  -5  12      377.67      374.94      8.14 o
  -2  -5  12      187.51      175.43      5.51 o
  -1  -5  12       11.74       18.35      2.05 o
   0  -5  12      142.75      135.98      3.64 o
   1  -5  12      115.18      106.06      3.76 o
   2  -5  12       46.48       40.40      2.07 o
   3  -5  12      615.90      650.47     10.97 o
   4  -5  12       13.85       15.18      1.78 o
   5  -5  12        0.34       -1.52      2.22 o
  -7  -4  12       20.05       10.08      4.16 o
  -6  -4  12       12.45        9.58      3.59 o
  -5  -4  12        9.50       16.73      3.08 o
  -4  -4  12      572.52      546.67      9.84 o
  -3  -4  12       23.71       25.35      1.73 o
  -2  -4  12       58.05       60.51      2.62 o
  -1  -4  12      349.40      311.58      5.51 o
   0  -4  12      114.51      116.92      3.11 o
   1  -4  12      503.70      526.39      7.14 o
   2  -4  12      849.94      819.23     11.15 o
   3  -4  12        0.77       -2.30      2.30 o
   4  -4  12      237.42      224.04      6.90 o
   5  -4  12      166.12      186.83      6.45 o
   6  -4  12        7.23       12.13      3.03 o
  -7  -3  12      147.16      133.25      6.13 o
  -6  -3  12       46.68       71.17      3.43 o
  -5  -3  12     1097.45     1042.89     13.31 o
  -4  -3  12      627.38      590.88      9.68 o
  -3  -3  12        0.82        0.00      1.76 o
  -2  -3  12        3.29        0.91      2.16 o
  -1  -3  12       58.97       57.88      1.94 o
   0  -3  12      539.10      516.20      5.72 o
   1  -3  12      641.01      607.25     14.29 o
   2  -3  12      465.44      432.46      7.82 o
   3  -3  12       96.61      110.73      4.36 o
   4  -3  12      177.52      146.86      5.46 o
   5  -3  12      281.09      288.77      7.41 o
   6  -3  12      141.27      141.72      6.22 o
  -7  -2  12       72.56       82.54      3.88 o
  -6  -2  12      723.30      669.94     11.13 o
  -5  -2  12        1.14        4.51      2.53 o
  -4  -2  12        0.67        1.52      1.92 o
  -3  -2  12       14.15       18.01      1.45 o
  -2  -2  12       95.77       91.90      4.06 o
  -1  -2  12      343.63      305.53      4.86 o
   0  -2  12     2303.66     2147.63     25.96 o
   1  -2  12      110.32      108.97      2.70 o
   2  -2  12        1.05        1.69      1.53 o
   3  -2  12       37.95       44.30      1.82 o
   4  -2  12        3.55        5.18      2.17 o
   5  -2  12      239.49      220.10      6.53 o
   6  -2  12       11.06       11.68      3.27 o
   7  -2  12        0.47        3.70      2.69 o
  -7  -1  12      292.98      303.02      8.62 o
  -6  -1  12      134.04      125.88      5.58 o
  -5  -1  12        0.36       -0.55      2.34 o
  -4  -1  12      345.62      364.68      7.18 o
  -3  -1  12        2.66       18.25      1.43 o
  -2  -1  12     1874.93     1815.46     14.04 o
  -1  -1  12      568.76      516.28      7.64 o
   0  -1  12        1.23        5.31      1.19 o
   1  -1  12      859.05      818.95      7.49 o
   2  -1  12       29.02       26.43      1.32 o
   3  -1  12      528.26      514.49      7.94 o
   4  -1  12      315.84      303.92      6.54 o
   5  -1  12       70.59       73.40      3.11 o
   6  -1  12      138.85      133.89      5.32 o
   7  -1  12      155.01      145.31      6.15 o
  -7   0  12       94.01       90.50      4.16 o
  -6   0  12      130.17      128.01      5.53 o
  -5   0  12       20.34       31.55      1.89 o
  -4   0  12        3.54        1.48      2.39 o
  -3   0  12      102.12       93.09      3.99 o
  -2   0  12     1131.35     1126.81     11.00 o
  -1   0  12       10.56       -1.12      4.52 o
   0   0  12        9.19        9.80      1.42 o
   1   0  12      123.92      124.48      4.10 o
   2   0  12     1874.74     1779.46     13.43 o
   3   0  12     1216.71     1186.48     11.38 o
   4   0  12        8.75        4.60      2.44 o
   5   0  12        1.46        2.06      2.49 o
   6   0  12       11.09       11.69      2.89 o
   7   0  12      117.93      136.29      5.35 o
  -7   1  12       33.92       33.46      2.44 o
  -6   1  12       19.87       26.40      2.06 o
  -5   1  12       84.32       78.73      3.47 o
  -4   1  12     1189.58     1169.88     12.89 o
  -3   1  12       15.51       18.16      1.51 o
  -2   1  12     2027.09     2018.30     14.70 o
  -1   1  12       13.07       20.54      1.17 o
   0   1  12      140.34      146.93      2.97 o
   1   1  12      862.46      871.55      7.43 o
   2   1  12     2067.22     1928.62     13.87 o
   3   1  12      605.53      588.79      8.04 o
   4   1  12       43.83       48.80      2.05 o
   5   1  12       15.61        9.03      2.38 o
   6   1  12        1.82        6.27      2.50 o
   7   1  12      161.40      150.60      6.00 o
   8   1  12       50.38       50.82      2.75 o
  -6   2  12      166.45      145.44      6.08 o
  -5   2  12       55.72       49.43      2.70 o
  -4   2  12      192.84      196.20      5.91 o
  -3   2  12        2.04       -2.56      2.56 o
  -2   2  12      270.27      276.58      6.04 o
  -1   2  12     1543.71     1425.76     20.23 o
   0   2  12     1534.56     1537.45     11.29 o
   1   2  12       92.05       89.22      2.60 o
   2   2  12      840.08      818.19      9.25 o
   3   2  12      292.77      293.24      5.87 o
   4   2  12       66.73       65.03      2.88 o
   5   2  12       15.74       12.02      2.30 o
   6   2  12      465.95      445.16      8.52 o
   7   2  12       33.10       21.58      3.80 o
   8   2  12      106.56      112.93      5.43 o
  -6   3  12      407.69      401.10      9.45 o
  -5   3  12        8.32        6.32      2.86 o
  -4   3  12      413.35      451.92      8.76 o
  -3   3  12        5.07        5.97      2.28 o
  -2   3  12       16.51       16.88      1.44 o
  -1   3  12      407.97      432.37      5.77 o
   0   3  12     2007.08     2116.46     10.76 o
   1   3  12       26.08       25.22      1.26 o
   2   3  12        4.66        6.77      2.12 o
   3   3  12      509.82      510.93      7.80 o
   4   3  12       37.55       41.28      1.73 o
   5   3  12       43.25       41.11      1.84 o
   6   3  12      188.69      201.45      6.03 o
   7   3  12      211.99      204.51      6.98 o
   8   3  12        1.10        5.26      2.46 o
  -6   4  12       74.96       91.99      3.89 o
  -5   4  12      597.52      624.55     10.99 o
  -4   4  12        0.01       -3.16      3.16 o
  -3   4  12      441.89      456.99      8.87 o
  -2   4  12     1214.92     1173.48     12.58 o
  -1   4  12       26.55       26.83      1.41 o
   0   4  12      367.40      359.10      4.81 o
   1   4  12      235.05      223.81      4.34 o
   2   4  12        5.60       12.76      1.19 o
   3   4  12      191.31      208.79      5.30 o
   4   4  12      356.81      353.44      7.23 o
   5   4  12       30.41       37.84      1.95 o
   6   4  12      810.62      807.72     11.68 o
   7   4  12      364.41      413.52      9.18 o
   8   4  12       81.15      107.02      5.24 o
  -5   5  12      210.95      225.86      7.67 o
  -4   5  12       11.89       10.03      3.22 o
  -3   5  12       28.55       29.43      2.08 o
  -2   5  12      680.56      688.02     10.14 o
  -1   5  12      937.81      920.23      9.41 o
   0   5  12       16.96       15.32      1.93 o
   1   5  12       20.13       15.42      2.22 o
   2   5  12     1278.17     1258.28     12.90 o
   3   5  12      294.44      235.59      6.28 o
   4   5  12      601.19      639.33      9.96 o
   5   5  12       54.87       55.16      2.64 o
   6   5  12      151.78      167.29      5.60 o
   7   5  12       70.58       83.14      3.97 o
  -4   6  12       28.00       19.17      3.42 o
  -3   6  12      153.63      163.08      5.91 o
  -2   6  12      663.99      640.47     10.72 o
  -1   6  12      421.44      408.03     12.48 o
   0   6  12       16.63       24.27      1.68 o
   1   6  12       69.30       60.68      2.26 o
   2   6  12       66.60       70.67      2.94 o
   3   6  12       37.07       37.90      2.02 o
   4   6  12      659.22      681.02     10.53 o
   5   6  12       31.78       11.67      3.29 o
   6   6  12        0.31        2.66      2.90 o
   7   6  12       15.80       15.62      3.81 o
  -3   7  12       47.73       31.54      2.24 o
  -2   7  12       87.93      102.48      4.66 o
  -1   7  12       36.78       38.59      1.88 o
   0   7  12      615.86      590.07      8.48 o
   1   7  12       40.73       37.98      1.74 o
   2   7  12      497.91      496.24      9.40 o
   3   7  12       15.85       24.44      1.94 o
   4   7  12        0.49       -0.63      2.64 o
   5   7  12      152.96      130.11      6.05 o
   6   7  12       16.02       11.58      3.72 o
  -2   8  12        7.37       -0.77      3.37 o
  -1   8  12       89.94       78.76      3.04 o
   0   8  12       18.21       14.46      1.70 o
   1   8  12       78.47       64.09      2.55 o
   2   8  12       13.55       20.44      3.34 o
   3   8  12      122.67      105.14      5.02 o
   4   8  12        2.81       -3.41      3.41 o
   5   8  12       53.38       48.98      2.67 o
   1   9  12       20.22       16.91      3.26 o
   2   9  12      172.53      162.42      8.41 o
   3   9  12       51.67       58.27      3.03 o
  -3  -7  13      168.93      155.05      6.44 o
  -2  -7  13      292.16      292.15      8.37 o
  -1  -7  13       24.96       24.85      2.10 o
   0  -7  13       20.32       16.68      2.95 o
   1  -7  13      106.88      139.11      4.40 o
  -5  -6  13      301.52      318.25      8.58 o
  -4  -6  13      167.12      205.51      6.71 o
  -3  -6  13      215.26      216.26      6.87 o
  -2  -6  13      121.35      132.11      5.61 o
  -1  -6  13      289.13      324.07      6.57 o
   0  -6  13      335.64      359.02      6.96 o
   1  -6  13      213.50      247.31      6.30 o
   2  -6  13      223.24      235.37      7.36 o
   3  -6  13       45.07       49.61      3.17 o
  -6  -5  13       64.04       59.65      3.49 o
  -5  -5  13       59.55       74.05      3.49 o
  -4  -5  13      237.93      248.73      7.28 o
  -3  -5  13        3.28        0.00      2.95 o
  -2  -5  13        2.87       -2.62      2.62 o
  -1  -5  13     1388.48     1405.00     15.42 o
   0  -5  13       49.20       36.10      1.80 o
   1  -5  13      647.12      649.10      8.71 o
   2  -5  13      108.21      102.21      5.04 o
   3  -5  13      302.14      325.60      8.40 o
   4  -5  13        3.85        2.89      2.60 o
  -6  -4  13        3.64       12.94      3.05 o
  -5  -4  13       63.22       67.25      3.01 o
  -4  -4  13      358.77      329.39      8.05 o
  -3  -4  13        0.21       -2.86      2.86 o
  -2  -4  13      740.19      752.46     10.66 o
  -1  -4  13      124.38      111.28      3.15 o
   0  -4  13     1942.89     1938.09     11.90 o
   1  -4  13      144.50      145.24      4.26 o
   2  -4  13      147.62      133.58      5.07 o
   3  -4  13      351.62      390.47      8.47 o
   4  -4  13        0.68       -2.62      2.62 o
   5  -4  13       23.87       24.93      1.92 o
  -6  -3  13       37.63       19.98      3.85 o
  -5  -3  13        1.27       -0.63      2.83 o
  -4  -3  13      166.54      151.50      5.81 o
  -3  -3  13     2915.77     2871.47     20.23 o
  -2  -3  13       44.40       57.37      2.74 o
  -1  -3  13       45.91       50.41      1.72 o
   0  -3  13      396.82      416.31      5.32 o
   1  -3  13      223.06      221.26     10.93 o
   2  -3  13      233.22      250.03      6.03 o
   3  -3  13        0.34        9.14      2.17 o
   4  -3  13      772.49      740.48     11.51 o
   5  -3  13      139.74      155.68      5.87 o
   6  -3  13        7.07       15.28      2.74 o
  -7  -2  13       18.29       14.56      3.13 o
  -6  -2  13      142.29      147.44      5.96 o
  -5  -2  13      217.60      179.82      6.36 o
  -4  -2  13     1468.18     1358.08     14.66 o
  -3  -2  13      111.52      104.77      4.16 o
  -2  -2  13      960.18      924.58     10.86 o
  -1  -2  13      530.48      486.64      6.43 o
   0  -2  13       12.87       14.37      1.24 o
   1  -2  13     2829.81     2724.90     14.72 o
   2  -2  13       81.68       89.09      3.82 o
   3  -2  13        8.04        9.39      2.35 o
   4  -2  13       13.65       21.46      1.70 o
   5  -2  13       92.08       99.47      4.20 o
   6  -2  13        0.47        3.39      2.74 o
  -7  -1  13      107.25       95.95      4.87 o
  -6  -1  13        0.47        1.33      3.18 o
  -5  -1  13      362.05      368.32      8.04 o
  -4  -1  13       55.45       54.37      2.44 o
  -3  -1  13      142.04      129.92      4.67 o
  -2  -1  13      560.54      515.21      8.21 o
  -1  -1  13      877.19      867.50      8.06 o
   0  -1  13     2273.72     2233.63     11.10 o
   1  -1  13      133.77      147.44      3.58 o
   2  -1  13      372.80      379.07      6.77 o
   3  -1  13       49.42       46.15      1.98 o
   4  -1  13      184.75      167.06      5.36 o
   5  -1  13      146.94      154.54      5.59 o
   6  -1  13        2.08        4.49      2.24 o
   7  -1  13        0.63       -2.90      3.25 o
  -7   0  13        9.68       22.24      2.05 o
  -6   0  13      678.06      655.30     11.55 o
  -5   0  13      469.08      446.62      9.26 o
  -4   0  13      174.79      165.83      5.28 o
  -3   0  13      981.84      989.63     11.44 o
  -2   0  13        4.85        0.43      2.30 o
  -1   0  13     2702.10     2669.21     34.98 o
   0   0  13      149.94      154.82      3.15 o
   1   0  13      136.19      142.33      3.33 o
   2   0  13       96.13      110.89      4.04 o
   3   0  13      741.12      711.69      9.51 o
   4   0  13      382.98      388.78      7.50 o
   5   0  13      587.31      581.95      9.73 o
   6   0  13       49.61       56.45      2.75 o
   7   0  13        7.80       12.71      3.12 o
  -6   1  13      133.87      138.37      5.59 o
  -5   1  13        0.11       -0.60      2.75 o
  -4   1  13      945.80     1000.26     12.53 o
  -3   1  13       20.14       14.66      2.67 o
  -2   1  13     2152.86     2125.10     15.84 o
  -1   1  13      303.14      303.79      4.94 o
   0   1  13       17.31       22.61      0.91 o
   1   1  13      167.00      161.33      3.67 o
   2   1  13      168.65      163.82      4.73 o
   3   1  13      311.93      295.83      6.28 o
   4   1  13       18.35       18.76      1.38 o
   5   1  13       35.74       33.32      1.82 o
   6   1  13       81.71       88.53      4.25 o
   7   1  13        8.53       17.22      2.94 o
  -6   2  13      140.66      155.05      6.74 o
  -5   2  13      427.77      400.07      8.78 o
  -4   2  13      241.55      217.35      6.34 o
  -3   2  13     2978.18     2992.63     20.17 o
  -2   2  13      153.05      147.47      4.77 o
  -1   2  13       31.29       32.28      3.14 o
   0   2  13      944.53      959.08      8.70 o
   1   2  13       99.44       84.26      2.50 o
   2   2  13      426.81      435.40      7.15 o
   3   2  13      137.86      134.93      4.56 o
   4   2  13        8.69        5.31      2.35 o
   5   2  13      337.36      335.96      7.31 o
   6   2  13      143.17      147.34      5.36 o
   7   2  13      411.89      431.31      9.54 o
   8   2  13       18.70        8.52      4.00 o
  -6   3  13      192.82      216.21      7.55 o
  -5   3  13       58.41       51.95      2.46 o
  -4   3  13      541.02      536.16      9.73 o
  -3   3  13      255.14      254.20      6.49 o
  -2   3  13        4.91        0.00      1.95 o
  -1   3  13      582.31      560.67     11.27 o
   0   3  13     1040.72     1032.50      7.81 o
   1   3  13     1687.16     1702.47     11.42 o
   2   3  13      142.13      133.26      4.40 o
   3   3  13      975.08      942.68     10.81 o
   4   3  13      189.30      210.82      5.73 o
   5   3  13       77.90       71.73      3.25 o
   6   3  13      122.33      115.50      5.26 o
   7   3  13       15.12       14.42      3.52 o
  -5   4  13      153.31      171.88      6.41 o
  -4   4  13     1232.35     1271.44     15.24 o
  -3   4  13      113.93      127.70      5.30 o
  -2   4  13      428.02      421.13      8.11 o
  -1   4  13       28.94       33.48      1.39 o
   0   4  13      650.12      659.68      6.66 o
   1   4  13        2.23        3.91      1.86 o
   2   4  13       28.15       36.60      2.09 o
   3   4  13       19.69       25.25      1.53 o
   4   4  13        7.53        1.56      2.82 o
   5   4  13      404.31      433.03      8.39 o
   6   4  13      220.86      237.70      7.04 o
   7   4  13      168.76      175.80      6.71 o
  -5   5  13      152.86      137.44      6.37 o
  -4   5  13        9.93        9.78      3.66 o
  -3   5  13      757.40      753.54     11.54 o
  -2   5  13      222.72      224.70      6.72 o
  -1   5  13       53.82       54.87      2.04 o
   0   5  13       95.07      109.77      3.25 o
   1   5  13      722.29      719.51      8.25 o
   2   5  13       35.48       28.58      1.65 o
   3   5  13       32.76       33.03      2.20 o
   4   5  13      279.79      290.49      7.33 o
   5   5  13       27.81       27.41      1.98 o
   6   5  13       11.57        6.51      3.26 o
   7   5  13        1.32       -2.92      3.01 o
  -4   6  13       39.60       39.36      2.30 o
  -3   6  13        1.70       -3.35      3.35 o
  -2   6  13      584.44      575.30     10.29 o
  -1   6  13      396.00      396.69      6.94 o
   0   6  13      247.44      237.61      6.06 o
   1   6  13      536.45      511.01      7.45 o
   2   6  13       40.73       43.11      1.98 o
   3   6  13        4.08        6.23      2.39 o
   4   6  13       89.11       97.62      4.45 o
   5   6  13       85.22       76.04      3.58 o
   6   6  13       58.92       55.36      2.92 o
   7   6  13       61.20       67.40      2.98 o
  -3   7  13        1.49       -1.53      2.77 o
  -2   7  13       78.06       78.64      3.56 o
  -1   7  13        0.66        2.72      2.96 o
   0   7  13       18.37       16.34      1.84 o
   1   7  13        0.64        2.07      1.98 o
   2   7  13       19.44       17.66      1.96 o
   3   7  13      264.25      263.90      7.30 o
   4   7  13      813.03      789.02     12.13 o
   5   7  13       52.80       66.40      3.31 o
   6   7  13        2.38        0.00      2.58 o
  -1   8  13        3.15       -2.57      2.57 o
   0   8  13      417.80      442.23      8.06 o
   1   8  13        5.07       10.11      2.51 o
   2   8  13      157.77      145.60      4.30 o
   3   8  13       43.40       30.10      2.26 o
   4   8  13      128.62      116.36      5.23 o
   5   8  13        8.35       16.78      3.57 o
  -2  -7  14      349.72      377.00      9.79 o
  -1  -7  14      464.41      540.34      8.80 o
   0  -7  14       86.03       95.76      3.28 o
  -4  -6  14        9.83        6.01      2.95 o
  -3  -6  14       73.28       79.31      4.06 o
  -2  -6  14      611.14      629.13     11.35 o
  -1  -6  14      745.99      804.51     14.28 o
   0  -6  14        8.22        3.80      2.52 o
   1  -6  14        4.14        5.75      2.61 o
   2  -6  14        3.69       16.68      2.92 o
   3  -6  14      101.69      108.77      4.55 o
  -5  -5  14       28.12       27.45      1.96 o
  -4  -5  14      274.95      299.65      8.05 o
  -3  -5  14      501.98      474.47      9.61 o
  -2  -5  14      319.74      369.64      8.36 o
  -1  -5  14       70.29       83.39      2.87 o
   0  -5  14      152.37      191.27      4.92 o
   1  -5  14       58.96       75.89      3.65 o
   2  -5  14      381.25      399.94      8.86 o
   3  -5  14      730.62      793.73     13.02 o
   4  -5  14       16.84       35.30      2.17 o
  -6  -4  14       44.95       37.76      2.58 o
  -5  -4  14      381.17      369.93      9.17 o
  -4  -4  14      143.27      178.29      6.31 o
  -3  -4  14      542.21      569.78      9.69 o
  -2  -4  14      289.77      293.93      7.39 o
  -1  -4  14      190.10      180.97      4.70 o
   0  -4  14       10.03       17.31      2.52 o
   1  -4  14     1004.48      993.95     14.64 o
   2  -4  14      112.87      140.94      4.93 o
   3  -4  14        7.53       13.80      3.49 o
   4  -4  14       41.91       49.78      2.33 o
   5  -4  14       83.23       89.96      4.27 o
  -6  -3  14      189.93      183.48      7.01 o
  -5  -3  14      149.58      146.67      5.87 o
  -4  -3  14     1187.44     1178.93     14.56 o
  -3  -3  14        3.64        1.10      2.72 o
  -2  -3  14       27.04       27.39      1.71 o
  -1  -3  14      469.82      443.55      6.74 o
   0  -3  14      282.46      307.28      4.82 o
   1  -3  14       98.48       97.46      2.99 o
   2  -3  14        5.44        2.14      2.90 o
   3  -3  14       27.08       37.03      1.93 o
   4  -3  14       45.78       58.79      2.53 o
   5  -3  14      256.27      281.77      8.13 o
   6  -3  14      290.30      269.02      8.22 o
  -6  -2  14      191.38      189.94      6.85 o
  -5  -2  14      105.32       97.43      3.97 o
  -4  -2  14      559.04      543.60     10.05 o
  -3  -2  14     1146.50     1103.10     12.77 o
  -2  -2  14      332.64      339.35      7.00 o
  -1  -2  14     2150.70     2059.17     13.32 o
   0  -2  14      551.92      538.68      6.11 o
   1  -2  14        9.90       -0.47      2.86 o
   2  -2  14       59.25       62.06      2.77 o
   3  -2  14      348.83      335.52      7.21 o
   4  -2  14      275.93      283.60      7.12 o
   5  -2  14      283.94      277.58      7.73 o
   6  -2  14       79.83       97.57      4.11 o
  -6  -1  14     1080.39     1142.41     15.38 o
  -5  -1  14      763.71      772.27     11.81 o
  -4  -1  14      107.28      112.97      4.87 o
  -3  -1  14      254.41      240.13      6.26 o
  -2  -1  14     1815.66     1808.85     15.25 o
  -1  -1  14       72.28       67.20      3.20 o
   0  -1  14      697.03      718.18      6.73 o
   1  -1  14      845.34      796.06      8.16 o
   2  -1  14      657.52      657.56      9.30 o
   3  -1  14      199.22      171.29      5.39 o
   4  -1  14      366.83      335.99      7.46 o
   5  -1  14      165.89      171.22      5.83 o
   6  -1  14       20.10       16.79      3.20 o
   7  -1  14      212.25      239.47      7.47 o
  -6   0  14      653.05      608.88     12.06 o
  -5   0  14      557.90      584.41     10.42 o
  -4   0  14      264.06      245.14      6.94 o
  -3   0  14        0.01       -2.63      2.63 o
  -2   0  14      703.75      698.98      9.54 o
  -1   0  14       20.94       13.33      2.79 o
   0   0  14       11.62        0.96      1.84 o
   1   0  14        2.00        2.25      1.95 o
   2   0  14     1662.39     1649.45     14.20 o
   3   0  14      176.86      166.36      5.09 o
   4   0  14      503.61      466.23      8.62 o
   5   0  14      337.65      346.19      7.94 o
   6   0  14       98.03       99.75      4.13 o
   7   0  14       59.76       77.17      4.05 o
  -6   1  14       41.63       36.51      2.29 o
  -5   1  14      535.90      526.29     10.09 o
  -4   1  14      223.21      241.99      6.65 o
  -3   1  14      725.81      658.38     10.05 o
  -2   1  14      992.64      948.40     11.33 o
  -1   1  14     1388.06     1362.38     10.82 o
   0   1  14       43.42       41.78      1.50 o
   1   1  14        3.41        3.07      1.72 o
   2   1  14      347.25      342.14      6.59 o
   3   1  14       59.36       65.66      3.01 o
   4   1  14       94.24       96.28      4.19 o
   5   1  14      477.87      475.33      9.16 o
   6   1  14      647.07      652.56     10.98 o
   7   1  14      405.28      434.61      9.84 o
  -6   2  14       40.09       47.84      3.03 o
  -5   2  14       24.74       37.06      2.07 o
  -4   2  14      813.99      855.85     12.23 o
  -3   2  14       12.79       11.18      3.23 o
  -2   2  14      105.20      109.89      4.32 o
  -1   2  14      974.84      952.61      8.97 o
   0   2  14      214.09      196.48      3.80 o
   1   2  14      117.81      115.83      2.95 o
   2   2  14     1493.01     1449.24     13.34 o
   3   2  14      677.56      653.35      9.53 o
   4   2  14      121.31      114.46      4.68 o
   5   2  14      147.10      136.59      5.31 o
   6   2  14      246.08      239.93      7.01 o
   7   2  14       52.76       54.83      3.22 o
  -5   3  14      111.31      117.09      4.76 o
  -4   3  14      600.52      595.41     10.61 o
  -3   3  14      314.25      321.33      7.60 o
  -2   3  14       53.43       48.93      2.46 o
  -1   3  14      174.25      167.39      5.09 o
   0   3  14      593.72      567.86      6.16 o
   1   3  14      494.98      518.61      9.18 o
   2   3  14       65.54       54.01      2.52 o
   3   3  14     2261.78     2141.40     16.92 o
   4   3  14      197.04      200.27      5.80 o
   5   3  14       63.01       70.13      3.39 o
   6   3  14      154.95      176.86      6.17 o
   7   3  14      205.87      204.94      7.43 o
  -5   4  14       67.56       58.69      2.71 o
  -4   4  14       33.44       31.54      2.49 o
  -3   4  14       98.65      107.83      4.85 o
  -2   4  14       19.96       20.73      1.66 o
  -1   4  14       40.29       35.42      2.60 o
   0   4  14     1132.13     1099.00     13.18 o
   1   4  14      849.89      809.18      8.70 o
   2   4  14        5.92       13.51      1.24 o
   3   4  14       61.02       64.73      2.96 o
   4   4  14      859.69      867.04     11.86 o
   5   4  14      409.65      420.24      8.82 o
   6   4  14       82.21       78.32      3.43 o
   7   4  14      185.37      200.66      7.27 o
  -4   5  14       96.89       96.63      4.27 o
  -3   5  14       17.49       20.44      3.63 o
  -2   5  14      563.09      616.72     10.37 o
  -1   5  14      262.21      287.31      5.79 o
   0   5  14       10.91       11.02      1.83 o
   1   5  14      118.62      104.11      3.35 o
   2   5  14       11.83        3.21      2.63 o
   3   5  14       53.29       48.40      2.49 o
   4   5  14      683.34      697.48     10.91 o
   5   5  14     1198.18     1167.20     14.52 o
   6   5  14        4.14        6.11      3.06 o
   7   5  14       23.52       33.65      2.28 o
  -3   6  14      133.37      122.30      5.76 o
  -2   6  14       42.32       41.71      2.27 o
  -1   6  14      410.13      395.46     10.34 o
   0   6  14       41.03       35.66      1.93 o
   1   6  14      479.26      462.08     11.29 o
   2   6  14      325.29      329.60      7.78 o
   3   6  14      536.87      534.04      9.73 o
   4   6  14       47.52       48.72      2.68 o
   5   6  14      160.70      169.49      6.10 o
   6   6  14      153.10      147.92      5.24 o
  -2   7  14        6.08        9.64      3.54 o
  -1   7  14       98.44      105.17      3.35 o
   0   7  14       88.65       83.70      3.26 o
   1   7  14      386.15      391.60      7.17 o
   2   7  14      493.88      424.40      8.93 o
   3   7  14      401.48      357.11      8.55 o
   4   7  14       12.95       19.10      1.78 o
   5   7  14      194.24      175.44      6.67 o
   0   8  14        7.11       11.76      2.74 o
   1   8  14        1.47        8.13      2.44 o
   2   8  14       56.30       50.26      3.21 o
   3   8  14      266.41      248.40      7.72 o
   4   8  14        0.51       -1.50      3.14 o
  -3  -6  15       21.06       19.45      1.93 o
  -2  -6  15      262.92      254.82      8.11 o
  -1  -6  15      104.46      113.33      4.55 o
   0  -6  15      378.08      434.77      7.92 o
   1  -6  15      162.60      213.18      5.74 o
   2  -6  15       40.88       38.89      2.76 o
  -4  -5  15       43.55       41.20      2.43 o
  -3  -5  15       32.44       36.25      2.58 o
  -2  -5  15        9.20        8.57      2.81 o
  -1  -5  15      638.26      699.83      9.46 o
   0  -5  15       26.73       29.61      2.76 o
   1  -5  15        0.45       -2.69      2.69 o
   2  -5  15      404.03      410.59      9.26 o
   3  -5  15        1.06       -3.59      3.59 o
  -5  -4  15        4.35        3.65      3.33 o
  -4  -4  15      499.16      564.11     10.78 o
  -3  -4  15       73.50       85.33      3.73 o
  -2  -4  15      310.66      321.55      7.97 o
  -1  -4  15       57.66       56.84      2.09 o
   0  -4  15        8.94        8.74      1.90 o
   1  -4  15        0.65       11.14      1.86 o
   2  -4  15       57.43       59.66      2.86 o
   3  -4  15     1504.59     1646.17     17.81 o
   4  -4  15       18.53       26.81      2.12 o
  -6  -3  15       34.54       31.80      2.26 o
  -5  -3  15      127.90      135.09      5.81 o
  -4  -3  15      238.07      249.47      7.56 o
  -3  -3  15     1453.00     1388.65     15.62 o
  -2  -3  15      105.07      100.15      4.50 o
  -1  -3  15      148.56      141.17      3.69 o
   0  -3  15      619.85      591.95      6.91 o
   1  -3  15       11.39       10.09      2.01 o
   2  -3  15      331.56      360.53      7.77 o
   3  -3  15      140.85      152.41      5.67 o
   4  -3  15      122.63      133.47      5.32 o
   5  -3  15       50.12       52.96      2.39 o
  -6  -2  15       58.72       63.60      3.27 o
  -5  -2  15       11.78       10.78      3.47 o
  -4  -2  15      302.37      315.99      7.60 o
  -3  -2  15      346.72      343.03      7.67 o
  -2  -2  15       14.92       17.88      1.62 o
  -1  -2  15      253.34      248.55      9.69 o
   0  -2  15      112.41      118.92      3.26 o
   1  -2  15     2250.41     2237.72     42.50 o
   2  -2  15      519.42      513.31      8.97 o
   3  -2  15      113.99      125.02      4.89 o
   4  -2  15      508.12      517.69      9.92 o
   5  -2  15      108.91      105.88      5.10 o
   6  -2  15      202.05      234.54      7.55 o
  -6  -1  15        4.54        3.68      3.81 o
  -5  -1  15      242.15      277.18      7.65 o
  -4  -1  15      143.00      133.45      6.06 o
  -3  -1  15       46.96       44.03      2.66 o
  -2  -1  15      421.94      414.94      7.84 o
  -1  -1  15      160.04      170.22      4.01 o
   0  -1  15     1410.37     1378.01      9.61 o
   1  -1  15      842.60      841.17     14.86 o
   2  -1  15        4.69        2.49      2.65 o
   3  -1  15      526.81      492.11      8.88 o
   4  -1  15       97.00       91.38      4.54 o
   5  -1  15     1320.09     1300.75     15.59 o
   6  -1  15        2.74        3.53      2.57 o
  -6   0  15      225.85      234.18      7.56 o
  -5   0  15      722.47      736.68     12.15 o
  -4   0  15       81.80       80.97      3.84 o
  -3   0  15      343.74      349.93      7.65 o
  -2   0  15       75.92       71.08      3.52 o
  -1   0  15       85.34       78.05      2.72 o
   0   0  15      560.34      538.92      7.65 o
   1   0  15      359.35      332.46      8.31 o
   2   0  15     2431.20     2417.80     18.10 o
   3   0  15       67.04       63.94      2.92 o
   4   0  15     1647.16     1712.68     16.50 o
   5   0  15      228.72      243.74      7.09 o
   6   0  15        2.77        3.39      2.47 o
   7   0  15        1.40        4.62      3.40 o
  -6   1  15      370.65      365.21      9.49 o
  -5   1  15       90.85       78.32      3.47 o
  -4   1  15       56.00       49.50      2.45 o
  -3   1  15       66.74       67.12      2.83 o
  -2   1  15      717.88      693.10     10.12 o
  -1   1  15     2301.68     2269.41     39.68 o
   0   1  15      416.10      400.31      7.19 o
   1   1  15     1166.32     1131.53      9.73 o
   2   1  15        0.27       -2.09      2.09 o
   3   1  15     1076.68     1047.09     12.09 o
   4   1  15       13.26       14.31      2.81 o
   5   1  15       19.02        9.57      2.99 o
   6   1  15      610.55      612.69     10.84 o
   7   1  15       84.71      109.76      5.48 o
  -5   2  15       41.23       47.83      2.87 o
  -4   2  15       83.35       74.93      3.86 o
  -3   2  15       58.51       68.90      2.75 o
  -2   2  15     1578.07     1546.39     15.06 o
  -1   2  15      281.37      272.62      5.35 o
   0   2  15     1158.57     1198.47     14.76 o
   1   2  15      355.33      356.45      5.91 o
   2   2  15      849.82      812.20     10.62 o
   3   2  15     2402.38     2327.88     17.98 o
   4   2  15      119.15      131.64      4.95 o
   5   2  15      331.45      322.54      7.73 o
   6   2  15       33.10       49.63      2.62 o
   7   2  15      266.45      277.01      8.06 o
  -5   3  15      113.23      135.55      5.73 o
  -4   3  15      102.61      109.52      4.50 o
  -3   3  15      525.32      582.93     10.02 o
  -2   3  15       98.12       91.00      4.50 o
  -1   3  15      337.14      327.20      8.04 o
   0   3  15       50.70       51.42      1.84 o
   1   3  15      787.96      790.44      8.55 o
   2   3  15     1671.15     1623.81     15.16 o
   3   3  15       97.75       88.42      3.74 o
   4   3  15      428.02      422.52      8.68 o
   5   3  15       58.00       54.21      2.56 o
   6   3  15      117.54      119.51      5.39 o
   7   3  15       36.14       40.91      2.56 o
  -4   4  15      995.81      945.81     14.17 o
  -3   4  15       42.91       38.04      2.44 o
  -2   4  15        0.95       11.23      2.63 o
  -1   4  15      413.90      368.61      6.43 o
   0   4  15      231.21      232.79      4.44 o
   1   4  15     1143.78     1130.59     10.61 o
   2   4  15       57.67       60.66      3.28 o
   3   4  15     1291.14     1196.98     13.80 o
   4   4  15       48.33       45.18      2.29 o
   5   4  15      516.22      505.51      9.87 o
   6   4  15      264.97      257.09      7.32 o
   7   4  15      140.70      152.71      6.50 o
  -4   5  15      121.97      143.42      6.17 o
  -3   5  15      481.60      457.72     10.03 o
  -2   5  15      215.13      249.64      7.11 o
  -1   5  15       60.47       62.45      3.04 o
   0   5  15     2559.87     2563.98     14.54 o
   1   5  15      150.36      133.87      6.03 o
   2   5  15      155.35      155.68      5.11 o
   3   5  15       35.23       30.16      1.88 o
   4   5  15      252.30      265.83      7.60 o
   5   5  15       71.96       67.62      2.92 o
   6   5  15       70.88       70.70      3.32 o
  -3   6  15       61.70       60.20      3.42 o
  -2   6  15      125.31      139.22      5.97 o
  -1   6  15      918.69      877.59     10.82 o
   0   6  15      326.51      309.93      6.78 o
   1   6  15      844.54      808.47     10.00 o
   2   6  15        6.81        1.24      3.17 o
   3   6  15        5.75        8.80      2.71 o
   4   6  15      371.50      384.91      8.76 o
   5   6  15       78.89       85.07      3.94 o
   6   6  15        1.88       -3.01      3.10 o
  -1   7  15        0.26       -2.83      2.83 o
   0   7  15       35.84       34.79      1.79 o
   1   7  15       32.44       30.36      1.80 o
   2   7  15      522.85      461.11     10.12 o
   3   7  15      794.30      770.39     12.24 o
   4   7  15       39.46       48.49      2.47 o
   5   7  15      134.12      155.60      6.50 o
   1   8  15        0.00        1.90      2.03 o
   2   8  15      944.32      873.84     11.61 o
   3   8  15       10.46       15.92      3.54 o
  -2  -6  16      130.01      131.57      6.40 o
  -1  -6  16       62.22       61.43      3.16 o
   0  -6  16      205.22      248.75      6.45 o
   1  -6  16       19.00       18.65      3.11 o
  -4  -5  16       18.41       21.64      3.63 o
  -3  -5  16       62.18       76.65      3.97 o
  -2  -5  16       23.71       25.44      2.10 o
  -1  -5  16      149.14      154.29      4.36 o
   0  -5  16       83.62       83.08      3.02 o
   1  -5  16      181.37      211.35      4.75 o
   2  -5  16       83.64       72.44      3.57 o
   3  -5  16       37.70       23.08      4.80 o
  -5  -4  16      112.74      108.45      4.41 o
  -4  -4  16        0.11       -2.17      3.26 o
  -3  -4  16       38.19       29.41      2.08 o
  -2  -4  16      392.88      392.11      9.17 o
  -1  -4  16        7.51       -0.44      3.97 o
   0  -4  16      107.72      111.65      3.48 o
   1  -4  16        3.65        5.99      1.94 o
   2  -4  16      367.48      394.28      8.95 o
   3  -4  16       10.80        9.15      3.13 o
   4  -4  16      299.06      356.72      9.44 o
  -5  -3  16       22.80       10.32      3.76 o
  -4  -3  16      281.11      297.89      8.09 o
  -3  -3  16      269.16      307.70      7.69 o
  -2  -3  16        4.95        8.45      2.38 o
  -1  -3  16     1151.06     1169.06     12.29 o
   0  -3  16        0.88        5.01      1.68 o
   1  -3  16       25.48       18.17      2.48 o
   2  -3  16      320.43      339.04      7.98 o
   3  -3  16      100.51      116.10      5.08 o
   4  -3  16      140.01      143.32      6.22 o
   5  -3  16       98.82      108.60      5.33 o
  -5  -2  16        6.79       10.48      1.83 o
  -4  -2  16      156.71      152.25      5.92 o
  -3  -2  16        4.97       -2.77      2.77 o
  -2  -2  16        1.04        1.71      2.67 o
  -1  -2  16      420.00      427.97      6.74 o
   0  -2  16      994.79      990.80      8.78 o
   1  -2  16     1250.11     1271.57     26.47 o
   2  -2  16      158.38      164.16      5.80 o
   3  -2  16      622.22      607.84     10.36 o
   4  -2  16      141.05      151.03      6.00 o
   5  -2  16       21.99       33.20      2.08 o
  -5  -1  16       17.37       14.76      3.39 o
  -4  -1  16      116.02      139.22      5.87 o
  -3  -1  16      257.74      265.85      6.71 o
  -2  -1  16       28.78       34.09      1.83 o
  -1  -1  16       21.12       25.06      1.99 o
   0  -1  16      760.69      808.63      7.75 o
   1  -1  16      535.06      554.28      7.49 o
   2  -1  16      135.52      153.81      5.10 o
   3  -1  16        0.17       -0.58      2.19 o
   4  -1  16      361.90      349.14      8.17 o
   5  -1  16      119.57      111.56      4.48 o
   6  -1  16       16.15       17.80      3.40 o
  -5   0  16      183.53      187.06      6.80 o
  -4   0  16       19.10       15.90      2.00 o
  -3   0  16     1610.83     1582.14     16.13 o
  -2   0  16      279.72      250.17      6.56 o
  -1   0  16      697.99      729.46      8.41 o
   0   0  16       30.69       24.45      1.66 o
   1   0  16      921.11      915.05      9.45 o
   2   0  16      132.45      121.69      4.95 o
   3   0  16      106.19      121.16      4.96 o
   4   0  16      840.30      818.12     12.14 o
   5   0  16      343.74      389.63      8.64 o
   6   0  16      200.37      215.75      7.29 o
  -5   1  16      122.10      117.16      5.69 o
  -4   1  16      192.38      205.36      6.47 o
  -3   1  16      301.36      292.73      7.43 o
  -2   1  16      909.43      910.94     12.10 o
  -1   1  16       50.52       43.87      5.24 o
   0   1  16      119.04      115.23      3.22 o
   1   1  16     1713.71     1667.00     12.47 o
   2   1  16      185.48      197.95      5.85 o
   3   1  16       30.09       30.57      1.73 o
   4   1  16      209.70      216.59      6.26 o
   5   1  16       98.77       98.38      4.72 o
   6   1  16       12.92       16.04      3.06 o
  -5   2  16      251.98      266.86      8.09 o
  -4   2  16       99.84       89.48      4.16 o
  -3   2  16       24.12       19.88      1.90 o
  -2   2  16       31.55       29.64      2.12 o
  -1   2  16     1345.68     1293.45     23.67 o
   0   2  16       11.74       17.08      1.35 o
   1   2  16      524.22      536.91      7.29 o
   2   2  16      724.43      692.39     10.36 o
   3   2  16      169.08      171.90      5.57 o
   4   2  16        1.39       10.00      1.88 o
   5   2  16      382.33      410.37      8.94 o
   6   2  16      111.01      114.95      4.54 o
  -5   3  16        0.27        2.32      3.59 o
  -4   3  16      368.66      342.85      8.56 o
  -3   3  16      154.33      155.74      5.78 o
  -2   3  16      129.67      116.25      5.25 o
  -1   3  16      957.64      926.72      9.93 o
   0   3  16      887.07      872.65     15.33 o
   1   3  16      154.38      156.10      4.17 o
   2   3  16      171.98      145.70      5.52 o
   3   3  16      600.01      541.41      9.54 o
   4   3  16        2.78        5.40      2.38 o
   5   3  16       15.35       14.30      1.87 o
   6   3  16      542.87      573.96     11.09 o
  -4   4  16      256.13      258.01      8.13 o
  -3   4  16      724.53      761.59     12.51 o
  -2   4  16      695.61      634.03     10.79 o
  -1   4  16       83.79       84.23      2.91 o
   0   4  16      166.00      189.62      4.27 o
   1   4  16      132.55      127.70      3.42 o
   2   4  16        3.26        3.96      2.61 o
   3   4  16      314.57      280.12      7.69 o
   4   4  16      451.85      396.54      8.94 o
   5   4  16      202.02      200.91      6.85 o
   6   4  16       18.24       12.16      3.59 o
  -3   5  16      510.14      477.67     10.60 o
  -2   5  16       93.10       94.99      3.84 o
  -1   5  16      286.30      292.28      6.28 o
   0   5  16      155.95      162.28      6.49 o
   1   5  16      622.04      600.65      8.56 o
   2   5  16      184.17      191.04      6.19 o
   3   5  16        4.44        7.99      2.94 o
   4   5  16       62.81       62.08      2.76 o
   5   5  16      133.12      120.44      5.94 o
   6   5  16       25.44       17.86      3.65 o
  -2   6  16       23.41       16.26      4.21 o
  -1   6  16        3.91       -1.70      2.43 o
   0   6  16      627.86      630.21     13.94 o
   1   6  16      575.88      567.57      8.53 o
   2   6  16      114.01      112.47      5.12 o
   3   6  16       43.19       39.81      2.33 o
   4   6  16       28.70       35.20      2.49 o
   5   6  16       91.29       96.98      4.85 o
  -1   7  16       71.55       65.59      7.35 o
   0   7  16       47.97       41.50      2.64 o
   1   7  16       44.65       33.69      2.18 o
   2   7  16       52.47       42.71      2.62 o
   3   7  16        1.09        2.16      2.72 o
   4   7  16      270.13      261.33      8.25 o
  -3  -5  17        0.42       -3.02      3.02 o
  -2  -5  17        0.17       -3.59      3.59 o
  -1  -5  17      214.53      236.77      6.16 o
   0  -5  17        6.46        7.31      2.71 o
   1  -5  17        0.68        0.61      2.36 o
   2  -5  17      346.65      371.25      9.77 o
  -4  -4  17        2.48        0.00      2.83 o
  -3  -4  17       39.83       39.12      2.46 o
  -2  -4  17       18.16       24.84      1.91 o
  -1  -4  17      457.80      489.70      7.97 o
   0  -4  17       18.88       19.39      2.37 o
   1  -4  17        5.81        8.04      2.39 o
   2  -4  17       14.74       19.77      1.96 o
   3  -4  17      246.36      266.73      8.25 o
  -4  -3  17       14.29       17.55      3.90 o
  -3  -3  17       58.92       55.09      2.72 o
  -2  -3  17      755.86      778.01     12.30 o
  -1  -3  17       67.61       76.40      2.80 o
   0  -3  17      182.59      188.16      4.48 o
   1  -3  17      112.59      117.66      3.45 o
   2  -3  17        9.89        9.80      3.44 o
   3  -3  17      158.76      177.99      6.32 o
   4  -3  17        0.07       11.20      2.51 o
  -5  -2  17        0.84        2.28      2.37 o
  -4  -2  17        0.44        1.41      3.27 o
  -3  -2  17      199.61      211.15      6.49 o
  -2  -2  17      102.16       96.88      4.06 o
  -1  -2  17       34.86       37.69      4.29 o
   0  -2  17       21.63       13.98      2.15 o
   1  -2  17      293.79      318.81      6.17 o
   2  -2  17      272.10      302.93      7.44 o
   3  -2  17      376.18      392.88      8.57 o
   4  -2  17       65.80       68.90      2.87 o
   5  -2  17        1.29       10.51      2.95 o
  -5  -1  17        0.59       -2.94      2.94 o
  -4  -1  17      678.12      728.28     11.75 o
  -3  -1  17       96.14      109.64      5.10 o
  -2  -1  17        1.67        3.57      2.31 o
  -1  -1  17        4.74       -1.35      2.44 o
   0  -1  17      126.47      149.57      5.91 o
   1  -1  17      379.40      403.19     10.39 o
   2  -1  17       22.34       14.53      2.86 o
   3  -1  17      186.49      196.80      6.17 o
   4  -1  17       86.51       85.53      4.14 o
   5  -1  17       96.00       94.25      4.08 o
  -5   0  17      218.50      225.82      7.39 o
  -4   0  17      123.00      118.27      5.30 o
  -3   0  17       33.76       37.66      2.16 o
  -2   0  17        1.47        6.46      2.58 o
  -1   0  17       99.48       93.98      4.49 o
   0   0  17      336.62      345.23      5.54 o
   1   0  17        9.09       10.66      2.62 o
   2   0  17        8.86       11.83      2.63 o
   3   0  17       25.45       24.42      1.74 o
   4   0  17        0.70       -3.20      3.25 o
   5   0  17      433.56      459.28      9.58 o
   6   0  17       98.77      102.29      4.55 o
  -5   1  17        0.69       -2.26      3.14 o
  -4   1  17        9.83       17.87      1.82 o
  -3   1  17       71.77       67.68      3.04 o
  -2   1  17      169.41      185.08      6.14 o
  -1   1  17     1669.79     1642.51     24.61 o
   0   1  17      216.91      224.92      4.47 o
   1   1  17       41.67       33.10      1.78 o
   2   1  17       11.99        6.68      2.72 o
   3   1  17        0.60       -1.73      2.29 o
   4   1  17      365.59      364.06      8.24 o
   5   1  17      223.61      220.94      6.94 o
   6   1  17      304.26      304.55      8.21 o
  -4   2  17       16.49        7.16      3.58 o
  -3   2  17        6.14       14.95      3.06 o
  -2   2  17      974.49      991.96     13.06 o
  -1   2  17      429.84      406.70      9.63 o
   0   2  17        0.76        2.75      1.73 o
   1   2  17       25.21       23.72      1.56 o
   2   2  17        0.28       -2.24      2.86 o
   3   2  17     1022.57     1003.43     13.08 o
   4   2  17      367.42      471.70      9.40 o
   5   2  17       16.66       17.42      3.61 o
   6   2  17        0.95       -0.73      3.20 o
  -4   3  17      104.77      117.34      5.73 o
  -3   3  17       96.44       96.40      4.20 o
  -2   3  17      190.80      175.40      6.10 o
  -1   3  17       37.01       50.34      3.30 o
   0   3  17       99.65       92.09      3.35 o
   1   3  17       72.17       78.27      2.72 o
   2   3  17     1806.42     1690.67     16.99 o
   3   3  17       14.39        8.88      3.28 o
   4   3  17       84.94       97.93      4.08 o
   5   3  17      457.04      454.85      9.62 o
   6   3  17        0.24       -2.60      2.60 o
  -3   4  17        8.02        7.90      3.27 o
  -2   4  17       52.95       54.02      2.73 o
  -1   4  17      268.00      272.11      5.87 o
   0   4  17       26.73       24.86      2.52 o
   1   4  17        9.99        4.97      2.50 o
   2   4  17      311.74      341.03      7.85 o
   3   4  17        2.10        3.08      2.81 o
   4   4  17      160.12      150.79      5.67 o
   5   4  17        1.66       -3.40      3.40 o
   6   4  17      687.09      700.79     12.48 o
  -3   5  17        7.46       12.32      3.36 o
  -2   5  17       25.55       17.22      3.73 o
  -1   5  17        1.96       13.33      2.38 o
   0   5  17      828.96      818.73     10.29 o
   1   5  17      105.55      101.83      3.31 o
   2   5  17      141.93      137.99      5.67 o
   3   5  17      439.29      411.64      9.02 o
   4   5  17        0.09        5.56      2.46 o
   5   5  17      498.13      506.85     10.26 o
  -1   6  17       76.19       76.15      3.09 o
   0   6  17      182.56      184.43      4.91 o
   1   6  17        1.00       -3.43      3.43 o
   2   6  17      332.67      303.29      8.24 o
   3   6  17      140.42      135.84      6.38 o
   4   6  17      863.25      835.51     13.32 o
   5   6  17       91.33       89.88      4.50 o
   1   7  17      210.58      192.32      5.17 o
   2   7  17       48.08       61.73      2.90 o
   3   7  17      332.86      309.44      9.00 o
  -1  -5  18       99.15      118.34      3.57 o
   0  -5  18      111.47      156.20      6.71 o
  -3  -4  18      110.97      117.51      4.98 o
  -2  -4  18       24.73       27.95      2.17 o
  -1  -4  18      130.33      156.05      8.85 o
   0  -4  18       47.10       54.52      3.46 o
   1  -4  18       93.47      117.61      3.49 o
   2  -4  18        1.71       12.00      2.55 o
  -4  -3  18      482.12      518.01     11.19 o
  -3  -3  18       86.01       97.02      4.29 o
  -2  -3  18       66.47       60.26      2.60 o
  -1  -3  18       34.44       39.33      2.66 o
   0  -3  18        6.14        3.76      2.03 o
   1  -3  18        1.45        2.98      2.10 o
   2  -3  18       59.75       50.21      2.60 o
   3  -3  18       43.62       52.05      2.56 o
  -4  -2  18        4.04       -3.40      3.40 o
  -3  -2  18      288.18      276.17      7.68 o
  -2  -2  18        4.73       -2.65      2.85 o
  -1  -2  18       42.29       53.80      2.27 o
   0  -2  18      611.94      643.32     11.86 o
   1  -2  18       25.37       22.68      1.73 o
   2  -2  18       75.76      102.71      4.12 o
   3  -2  18       39.33       49.60      2.57 o
   4  -2  18      161.93      190.27      7.03 o
  -4  -1  18       11.19       16.44      1.98 o
  -3  -1  18      280.24      320.90      7.79 o
  -2  -1  18       37.73       41.23      2.17 o
  -1  -1  18        7.14        5.86      1.74 o
   0  -1  18       16.65       17.41      1.19 o
   1  -1  18      132.91      137.32      4.19 o
   2  -1  18       20.00       17.50      3.03 o
   3  -1  18      486.63      524.66     10.37 o
   4  -1  18      163.55      161.34      5.94 o
   5  -1  18       82.70      107.75      4.48 o
  -4   0  18      189.13      195.61      7.10 o
  -3   0  18       80.33       87.33      3.91 o
  -2   0  18      175.46      177.67      6.09 o
  -1   0  18      225.46      212.98      5.30 o
   0   0  18      324.78      337.91      5.76 o
   1   0  18       80.10       64.36      2.53 o
   2   0  18      177.88      184.67      5.89 o
   3   0  18       28.56       14.45      3.51 o
   4   0  18       48.50       60.12      2.67 o
   5   0  18      133.88      153.86      6.51 o
  -4   1  18       49.59       54.04      3.02 o
  -3   1  18       23.48       23.46      1.98 o
  -2   1  18       35.55       47.29      2.37 o
  -1   1  18       16.31       14.59      2.31 o
   0   1  18       68.80       66.26      2.22 o
   1   1  18      741.88      775.44      9.21 o
   2   1  18       23.88       17.19      1.77 o
   3   1  18        0.34        0.61      2.16 o
   4   1  18       69.31       72.42      3.34 o
   5   1  18      380.63      375.92      9.29 o
  -4   2  18       36.22       43.55      2.49 o
  -3   2  18      183.61      194.21      6.56 o
  -2   2  18       10.20       14.25      3.04 o
  -1   2  18      107.81       91.11      3.13 o
   0   2  18      329.32      311.67      5.47 o
   1   2  18       17.96       26.45      1.52 o
   2   2  18      475.62      460.54      9.19 o
   3   2  18       58.56       65.71      3.45 o
   4   2  18        5.17        3.35      2.70 o
   5   2  18      564.18      586.81     11.17 o
  -3   3  18        3.56       12.27      2.63 o
  -2   3  18       30.60       26.26      2.01 o
  -1   3  18       51.24       49.54      3.64 o
   0   3  18        0.94        4.14      1.72 o
   1   3  18      422.43      428.60      7.23 o
   2   3  18      346.61      340.34      8.44 o
   3   3  18      437.90      448.41      9.21 o
   4   3  18      624.06      609.23     11.13 o
   5   3  18       53.71       57.45      2.59 o
  -3   4  18      429.95      432.46      9.77 o
  -2   4  18      168.15      179.12      6.22 o
  -1   4  18      262.98      246.18      6.14 o
   0   4  18        0.82        2.65      1.53 o
   1   4  18      304.50      287.12      6.27 o
   2   4  18      197.98      170.14      5.98 o
   3   4  18      242.71      214.93      6.76 o
   4   4  18       95.24       89.37      4.32 o
   5   4  18       18.86       16.22      3.90 o
  -2   5  18       13.05       12.89      3.45 o
  -1   5  18        2.62        8.52      2.01 o
   0   5  18      182.19      193.10      4.86 o
   1   5  18      252.62      250.61      6.06 o
   2   5  18      376.67      362.10      8.85 o
   3   5  18      264.11      246.63      7.93 o
   4   5  18        3.32       13.97      3.01 o
   5   5  18        0.44        3.07      2.92 o
   0   6  18      312.09      287.52      6.79 o
   1   6  18      199.48      182.38      4.78 o
   2   6  18       33.91       32.58      2.29 o
   3   6  18       12.89       13.05      2.04 o
   4   6  18      149.48      135.39      6.25 o
  -1  -4  19      253.81      257.10      6.57 o
   0  -4  19       54.79       69.97      5.19 o
   1  -4  19       45.81       54.85      2.20 o
  -3  -3  19      118.12      122.23      5.37 o
  -2  -3  19       27.80       35.53      2.40 o
  -1  -3  19       33.30       26.10      2.42 o
   0  -3  19       23.86       33.49      1.55 o
   1  -3  19        4.58        3.62      3.86 o
   2  -3  19       15.42       28.00      2.24 o
  -3  -2  19        4.40        1.47      3.75 o
  -2  -2  19       75.98       70.37      4.16 o
  -1  -2  19        4.87       -2.07      2.65 o
   0  -2  19        0.94       -2.17      2.17 o
   1  -2  19       45.49       43.78      4.52 o
   2  -2  19      146.66      137.51      5.99 o
   3  -2  19        6.44        8.07      2.67 o
  -3  -1  19       44.69       46.39      2.42 o
  -2  -1  19      463.89      515.75     10.36 o
  -1  -1  19       29.17       36.44      1.73 o
   0  -1  19       10.50        9.09      1.44 o
   1  -1  19      130.12      147.45      4.11 o
   2  -1  19       61.74       67.41      2.97 o
   3  -1  19       24.84       18.93      4.07 o
   4  -1  19       19.83       25.58      1.89 o
  -4   0  19        0.34       -3.26      3.26 o
  -3   0  19       28.95       27.03      2.14 o
  -2   0  19        2.42       -3.13      3.13 o
  -1   0  19       12.06       16.05      2.74 o
   0   0  19      173.69      187.68      4.59 o
   1   0  19        1.39       -2.32      2.32 o
   2   0  19      118.48      124.07      5.35 o
   3   0  19        0.38       -1.34      2.13 o
   4   0  19      159.78      184.92      6.57 o
  -3   1  19       13.03        8.60      3.50 o
  -2   1  19      235.52      252.90      7.21 o
  -1   1  19        1.68        4.92      2.34 o
   0   1  19       35.25       37.11      1.62 o
   1   1  19       28.17       48.58      2.13 o
   2   1  19       37.67       39.13      2.03 o
   3   1  19        0.27        2.65      2.52 o
   4   1  19      111.05      117.96      5.84 o
   5   1  19        7.81        9.84      3.49 o
  -3   2  19       13.24       18.47      3.86 o
  -2   2  19       30.89       27.50      2.23 o
  -1   2  19       52.74       47.41      3.02 o
   0   2  19        8.09       12.44      2.03 o
   1   2  19      300.23      281.17      6.18 o
   2   2  19      263.98      298.47      7.35 o
   3   2  19      154.16      151.32      5.80 o
   4   2  19        0.06        6.42      2.69 o
   5   2  19       15.78       13.56      3.19 o
  -3   3  19       21.01       21.45      2.19 o
  -2   3  19       79.89       85.75      4.14 o
  -1   3  19        2.31        2.78      3.37 o
   0   3  19       30.98       33.58      1.65 o
   1   3  19       42.69       45.49      2.01 o
   2   3  19      105.56      114.82      5.19 o
   3   3  19       90.05       86.07      4.05 o
   4   3  19       37.70       23.14      3.99 o
   5   3  19      107.04      123.91      5.44 o
  -2   4  19       43.86       45.04      2.40 o
  -1   4  19      421.13      415.04      8.00 o
   0   4  19       96.83      109.54      3.69 o
   1   4  19        9.51        9.06      3.21 o
   2   4  19        0.38        8.97      2.56 o
   3   4  19       46.10       41.41      2.62 o
   4   4  19        3.67        4.46      2.74 o
  -1   5  19        9.12        0.41      2.67 o
   0   5  19      153.98      138.27      4.41 o
   1   5  19       87.01      106.30      3.75 o
   2   5  19      144.74      169.65      6.17 o
   3   5  19      229.92      247.53      7.10 o
   4   5  19       82.00       87.04      4.25 o
  -1  -3  20      413.33      482.71      8.57 o
   0  -3  20        2.84       -0.11      2.49 o
   1  -3  20      149.16      161.54      4.54 o
  -2  -2  20       76.17       76.29      3.01 o
  -1  -2  20       10.37        5.83      2.53 o
   0  -2  20      293.66      321.98      6.31 o
   1  -2  20      153.60      180.10      5.45 o
   2  -2  20       15.45       11.24      3.49 o
  -3  -1  20      427.18      457.69     10.68 o
  -2  -1  20       26.14       27.76      2.23 o
  -1  -1  20       23.86       26.65      1.81 o
   0  -1  20       19.38       19.59      1.79 o
   1  -1  20      394.34      433.05     11.59 o
   2  -1  20      180.10      207.72      6.94 o
   3  -1  20       27.35       41.90      2.26 o
  -3   0  20        7.71        0.75      3.97 o
  -2   0  20       72.40       74.22      3.26 o
  -1   0  20       11.07        9.76      2.18 o
   0   0  20        2.07        1.71      2.37 o
   1   0  20      631.25      618.56      9.30 o
   2   0  20      111.71      124.72      5.26 o
   3   0  20       19.54       24.94      1.87 o
   4   0  20       51.38       54.61      3.17 o
  -3   1  20        1.24        3.81      3.08 o
  -2   1  20      158.11      140.10      6.26 o
  -1   1  20      345.15      338.06      7.47 o
   0   1  20      588.31      618.35      7.93 o
   1   1  20       30.48       35.17      1.85 o
   2   1  20       53.67       46.38      2.42 o
   3   1  20      147.81      157.37      6.26 o
   4   1  20       27.61       19.79      3.88 o
  -2   2  20      201.69      197.16      7.45 o
  -1   2  20      531.48      543.70      8.90 o
   0   2  20       10.24       -0.61      2.55 o
   1   2  20       94.59       96.12      3.46 o
   2   2  20       26.40       14.61      4.13 o
   3   2  20      106.59       98.84      4.37 o
   4   2  20       71.47       69.09      3.40 o
  -2   3  20      317.60      343.09      8.78 o
  -1   3  20      156.55      160.94      4.41 o
   0   3  20       19.24       20.20      1.64 o
   1   3  20        0.96        2.37      2.20 o
   2   3  20       79.06       77.15      4.11 o
   3   3  20      464.69      474.19     10.40 o
   4   3  20        0.18        5.38      3.15 o
  -1   4  20       15.41       13.21      3.54 o
   0   4  20        1.03        3.41      3.98 o
   1   4  20       29.70       36.45      1.89 o
   2   4  20      104.77      103.02      5.12 o
   3   4  20        0.67       -3.31      3.31 o
   1   5  20      317.99      296.70      6.92 o
   2   5  20        6.80       -3.42      3.42 o
  -1  -1  21       59.22       54.89      2.72 o
   0  -1  21      563.96      649.01      9.66 o
   1  -1  21        2.01       -0.12      2.26 o
   2  -1  21       96.06      107.57      4.69 o
  -1   0  21       32.87       43.34      2.11 o
   0   0  21      138.59      146.87      4.12 o
   1   0  21       34.88       24.49      2.48 o
   2   0  21        4.30        3.01      2.71 o
  -1   1  21       35.11       33.84      2.24 o
   0   1  21       21.23       20.83      1.61 o
   1   1  21      291.43      276.76      6.64 o
   2   1  21       42.47       40.78      2.43 o
   3   1  21       54.50       60.25      2.73 o
  -1   2  21        6.17        5.21      3.01 o
   0   2  21      285.02      306.01      6.00 o
   1   2  21       30.62       31.11      2.14 o
   2   2  21      216.90      220.37      7.48 o
   3   2  21       18.11       21.19      3.67 o
   0   3  21       87.87       96.69      4.32 o
   1   3  21        0.12        3.22      4.01 o
   2   3  21       62.49       55.49      2.84 o
 
